# Supplementary material for: Poly[[diaqua­manganese(II)]-bis­(μ-4-fluoro­benzoato-κ2 O:O′)]
Source: Acta Crystallogr Sect E Struct Rep Online. 2011 Jun 30;67(Pt 7):m1003–4. doi: 10.1107/S1600536811021921 (PMC3151798; doi:10.1107/S1600536811021921)
Supplement: Supplementary file 1 [file e-67-m1003-sup1.cif]

##############################################################################
#                                                                            #
# This CIF contains the data in a paper accepted for publication in          #
# Acta Crystallographica Section E. It conforms to the requirements of       #
# Notes for Authors for Acta Crystallographica Section E, and has been       #
# peer reviewed under the auspices of the IUCr Commission on Journals.       #
#                                                                            #
# Full details of the Crystallographic Information File format               #
# are given in the paper "The Crystallographic Information File (CIF):       #
# a New Standard Archive File for Crystallography" by S. R. Hall, F. H.      #
# Allen and I. D. Brown [Acta Cryst. (1991), A47, 655-685].                  #
#                                                                            #
# The current version of the core CIF dictionary is obtainable from          #
# ftp://ftp.iucr.org/pub/cif_core.dic.                                       #
#                                                                            #
# Software is freely available for graphical display of the structure(s)     #
# in this CIF. For information consult the CIF software page                 #
# http://www.iucr.org/resources/cif/software.                                #
#                                                                            #
# This file may be used for bona fide research purposes within the           #
# scientific community so long as proper attribution is given to the journal # 
# article from which it was obtained.                                        #
#                                                                            #
##############################################################################
data_I
_audit_creation_method     SHELXL-97
_chemical_name_systematic
;
Poly[[diaquamanganese(II)]-bis(\m-4-fluorobenzoato-\k^2^<i>O</i>:<i>O</i>')]
;
_chemical_name_common     ?
_chemical_formula_moiety     'C14 H12 F2 Mn O6'
_chemical_formula_sum     'C14 H12 F2 Mn O6'
_chemical_formula_iupac     '[Mn (C7 H4 F O2)2 (H2 O)2]'
_chemical_formula_weight     369.18
_chemical_melting_point     ?
_symmetry_cell_setting     monoclinic
_symmetry_space_group_name_H-M     'P 21/c'
_symmetry_space_group_name_Hall     '-P 2ybc'
loop_
    _symmetry_equiv_pos_as_xyz
    'x, y, z'
    '-x, y+1/2, -z+1/2'
    '-x, -y, -z'
    'x, -y-1/2, z-1/2'
_cell_length_a     14.5065(6)
_cell_length_b     6.6107(3)
_cell_length_c     7.3708(3)
_cell_angle_alpha     90.00
_cell_angle_beta     98.179(2)
_cell_angle_gamma     90.00
_cell_volume     699.66(5)
_cell_formula_units_Z     2
_cell_measurement_reflns_used     9752
_cell_measurement_theta_min     2.79
_cell_measurement_theta_max     28.49
_cell_measurement_temperature     100(2)
_exptl_crystal_description     block
_exptl_crystal_colour     blue
_exptl_crystal_size_max     0.34
_exptl_crystal_size_mid     0.27
_exptl_crystal_size_min     0.24
_exptl_crystal_density_diffrn     1.752
_exptl_crystal_density_meas     ?
_exptl_crystal_density_method     'not measured'
_exptl_crystal_F_000     374
_exptl_absorpt_coefficient_mu     0.997
_exptl_absorpt_correction_type     multi-scan
_exptl_absorpt_process_details     '(SADABS; Bruker, 2005)'
_exptl_absorpt_correction_T_min     0.7281
_exptl_absorpt_correction_T_max     0.7859
_exptl_special_details     ?
_diffrn_ambient_temperature     100(2)
_diffrn_radiation_type     MoK\a
_diffrn_radiation_wavelength     0.71073
_diffrn_radiation_source     'fine-focus sealed tube'
_diffrn_radiation_monochromator     graphite
_diffrn_measurement_device_type
                          'Bruker Kappa APEXII CCD area-detector diffractometer'
_diffrn_measurement_method     '\f and \w scans'
_diffrn_detector_area_resol_mean     ?
_diffrn_reflns_number     11656
_diffrn_reflns_av_R_equivalents     0.0292
_diffrn_reflns_av_sigmaI/netI     0.0167
_diffrn_reflns_theta_min     2.84
_diffrn_reflns_theta_max     28.49
_diffrn_reflns_theta_full     28.49
_diffrn_measured_fraction_theta_max     0.993
_diffrn_measured_fraction_theta_full     0.993
_diffrn_reflns_limit_h_min     -19
_diffrn_reflns_limit_h_max     19
_diffrn_reflns_limit_k_min     -8
_diffrn_reflns_limit_k_max     7
_diffrn_reflns_limit_l_min     -9
_diffrn_reflns_limit_l_max     9
_diffrn_standards_number     ?
_diffrn_standards_interval_count     ?
_diffrn_standards_interval_time     ?
_diffrn_standards_decay_%     ?
_refine_special_details
;
 Refinement of F^2^ against ALL reflections.  The weighted R-factor wR and
 goodness of fit S are based on F^2^, conventional R-factors R are based
 on F, with F set to zero for negative F^2^. The threshold expression of
 F^2^ > 2sigma(F^2^) is used only for calculating R-factors(gt) etc. and is
 not relevant to the choice of reflections for refinement.  R-factors based
 on F^2^ are statistically about twice as large as those based on F, and R-
 factors based on ALL data will be even larger.
;
_reflns_number_total     1758
_reflns_number_gt     1720
_reflns_threshold_expression     I>2\s(I)
_refine_ls_structure_factor_coef     Fsqd
_refine_ls_matrix_type     full
_refine_ls_R_factor_all     0.0392
_refine_ls_R_factor_gt     0.0387
_refine_ls_wR_factor_gt     0.1109
_refine_ls_wR_factor_ref     0.1111
_refine_ls_goodness_of_fit_ref     1.277
_refine_ls_restrained_S_all     1.277
_refine_ls_number_reflns     1758
_refine_ls_number_parameters     114
_refine_ls_number_restraints     0
_refine_ls_hydrogen_treatment     mixed
_refine_ls_weighting_scheme     calc
_refine_ls_weighting_details
         'calc w=1/[\s^2^(Fo^2^)+(0.0310P)^2^+1.8232P] where P=(Fo^2^+2Fc^2^)/3'
_atom_sites_solution_hydrogens     geom
_atom_sites_solution_primary     direct
_atom_sites_solution_secondary     difmap
_refine_ls_shift/su_max     0.000
_refine_ls_shift/su_mean     0.000
_refine_diff_density_max     1.239
_refine_diff_density_min     -0.447
_refine_ls_extinction_method     none
_refine_ls_extinction_coef     ?
loop_
    _atom_type_symbol
    _atom_type_description
    _atom_type_scat_dispersion_real
    _atom_type_scat_dispersion_imag
    _atom_type_scat_source
    'C' 'C' 0.0033 0.0016
                         'International Tables Vol C Tables 4.2.6.8 and 6.1.1.4'
    'H' 'H' 0.0000 0.0000
                         'International Tables Vol C Tables 4.2.6.8 and 6.1.1.4'
    'N' 'N' 0.0061 0.0033
                         'International Tables Vol C Tables 4.2.6.8 and 6.1.1.4'
    'O' 'O' 0.0106 0.0060
                         'International Tables Vol C Tables 4.2.6.8 and 6.1.1.4'
    'F' 'F' 0.0171 0.0103
                         'International Tables Vol C Tables 4.2.6.8 and 6.1.1.4'
    'Mn' 'Mn' 0.3368 0.7283
                         'International Tables Vol C Tables 4.2.6.8 and 6.1.1.4'
_computing_data_collection     'APEX2 (Bruker, 2007)'
_computing_cell_refinement     'SAINT (Bruker, 2007)'
_computing_data_reduction     'SAINT (Bruker, 2007)'
_computing_structure_solution     'SHELXS97 (Sheldrick, 2008)'
_computing_structure_refinement     'SHELXL97 (Sheldrick, 2008)'
_computing_molecular_graphics     'Ortep-3 for Windows (Farrugia, 1997)'
_computing_publication_material
           'WinGX publication routines (Farrugia, 1999) and PLATON (Spek, 2009)'
loop_
    _atom_site_type_symbol
    _atom_site_label
    _atom_site_fract_x
    _atom_site_fract_y
    _atom_site_fract_z
    _atom_site_U_iso_or_equiv
    _atom_site_adp_type
    _atom_site_calc_flag
    _atom_site_refinement_flags
    _atom_site_occupancy
    _atom_site_symmetry_multiplicity
    _atom_site_disorder_assembly
    _atom_site_disorder_group
    Mn Mn1 0.5000 1.0000 0.5000 0.00934(15) Uani d S 1 2 . .
    O O1 0.39762(12) 1.0833(3) 0.2723(2) 0.0133(4) Uani d . 1 1 . .
    O O2 0.58287(12) 0.9092(3) 0.2904(2) 0.0133(4) Uani d . 1 1 . .
    O O3 0.57162(13) 1.2939(3) 0.5150(3) 0.0146(4) Uani d . 1 1 . .
    H H31 0.575(3) 1.370(6) 0.604(6) 0.027(10) Uiso d . 1 1 . .
    H H32 0.566(3) 1.361(6) 0.425(6) 0.031(10) Uiso d . 1 1 . .
    F F1 0.99509(11) 0.7768(3) 0.6699(2) 0.0279(4) Uani d . 1 1 . .
    C C1 0.63126(16) 0.7488(4) 0.2983(3) 0.0099(4) Uani d . 1 1 . .
    C C2 0.72835(17) 0.7562(4) 0.3993(3) 0.0123(5) Uani d . 1 1 . .
    C C3 0.76860(18) 0.9415(4) 0.4534(4) 0.0169(5) Uani d . 1 1 . .
    H H3 0.7340 1.0629 0.4285 0.020 Uiso calc R 1 1 . .
    C C4 0.85953(19) 0.9492(4) 0.5439(4) 0.0207(5) Uani d . 1 1 . .
    H H4 0.8885 1.0748 0.5792 0.025 Uiso calc R 1 1 . .
    C C5 0.90623(17) 0.7696(5) 0.5807(4) 0.0184(5) Uani d . 1 1 . .
    C C6 0.86858(19) 0.5840(4) 0.5321(4) 0.0200(5) Uani d . 1 1 . .
    H H6 0.9030 0.4633 0.5614 0.024 Uiso calc R 1 1 . .
    C C7 0.77816(18) 0.5780(4) 0.4383(4) 0.0168(5) Uani d . 1 1 . .
    H H7 0.7505 0.4517 0.4008 0.020 Uiso calc R 1 1 . .
loop_
    _atom_site_aniso_label
    _atom_site_aniso_U_11
    _atom_site_aniso_U_22
    _atom_site_aniso_U_33
    _atom_site_aniso_U_12
    _atom_site_aniso_U_13
    _atom_site_aniso_U_23
    Mn1 0.0082(2) 0.0104(3) 0.0089(2) 0.00104(17) -0.00066(17) -0.00106(17)
    O1 0.0120(8) 0.0117(8) 0.0150(8) 0.0013(6) -0.0025(6) 0.0011(6)
    O2 0.0145(8) 0.0125(8) 0.0131(8) 0.0030(7) 0.0025(6) 0.0003(6)
    O3 0.0200(9) 0.0128(8) 0.0106(8) -0.0009(7) 0.0010(7) 0.0003(7)
    F1 0.0112(7) 0.0423(11) 0.0272(9) -0.0031(7) -0.0071(6) -0.0018(8)
    C1 0.0092(10) 0.0115(10) 0.0091(10) -0.0004(8) 0.0024(8) 0.0008(8)
    C2 0.0117(10) 0.0154(11) 0.0097(10) -0.0011(8) 0.0010(8) -0.0007(8)
    C3 0.0163(12) 0.0152(12) 0.0185(12) -0.0015(9) -0.0002(9) -0.0012(9)
    C4 0.0176(12) 0.0210(13) 0.0226(13) -0.0073(10) -0.0003(10) -0.0053(10)
    C5 0.0083(10) 0.0314(15) 0.0147(11) -0.0023(10) -0.0014(9) -0.0008(10)
    C6 0.0153(12) 0.0219(13) 0.0216(13) 0.0046(10) -0.0016(10) 0.0013(10)
    C7 0.0154(11) 0.0153(12) 0.0184(12) 0.0002(9) -0.0016(9) -0.0010(9)
_geom_special_details
;
 All esds (except the esd in the dihedral angle between two l.s. planes)
 are estimated using the full covariance matrix.  The cell esds are taken
 into account individually in the estimation of esds in distances, angles
 and torsion angles; correlations between esds in cell parameters are only
 used when they are defined by crystal symmetry.  An approximate (isotropic)
 treatment of cell esds is used for estimating esds involving l.s. planes.
;
loop_
    _geom_bond_atom_site_label_1
    _geom_bond_atom_site_label_2
    _geom_bond_site_symmetry_2
    _geom_bond_distance
    _geom_bond_publ_flag
    Mn1 O1 . 2.1489(17) ?
    Mn1 O1 3_676 2.1489(17) ?
    Mn1 O2 . 2.1728(17) ?
    Mn1 O2 3_676 2.1728(17) ?
    Mn1 O3 . 2.1988(19) ?
    Mn1 O3 3_676 2.1988(19) ?
    O1 C1 2_655 1.257(3) ?
    O2 C1 . 1.268(3) ?
    O3 H31 . 0.82(4) ?
    O3 H32 . 0.79(4) ?
    F1 C5 . 1.362(3) ?
    C1 O1 2_645 1.257(3) ?
    C1 C2 . 1.498(3) ?
    C2 C3 . 1.391(3) ?
    C2 C7 . 1.390(3) ?
    C3 H3 . 0.9500 ?
    C4 C3 . 1.392(4) ?
    C4 H4 . 0.9500 ?
    C5 C4 . 1.375(4) ?
    C6 C5 . 1.370(4) ?
    C6 H6 . 0.9500 ?
    C7 C6 . 1.394(4) ?
    C7 H7 . 0.9500 ?
loop_
    _geom_angle_atom_site_label_1
    _geom_angle_atom_site_label_2
    _geom_angle_atom_site_label_3
    _geom_angle_site_symmetry_1
    _geom_angle_site_symmetry_3
    _geom_angle
    _geom_angle_publ_flag
    O1 Mn1 O1 . 3_676 180.0 ?
    O1 Mn1 O2 . . 84.62(7) ?
    O1 Mn1 O2 3_676 . 95.38(7) ?
    O1 Mn1 O2 . 3_676 95.38(7) ?
    O1 Mn1 O2 3_676 3_676 84.62(7) ?
    O1 Mn1 O3 . . 94.69(7) ?
    O1 Mn1 O3 3_676 . 85.31(7) ?
    O1 Mn1 O3 . 3_676 85.31(7) ?
    O1 Mn1 O3 3_676 3_676 94.69(7) ?
    O2 Mn1 O2 . 3_676 180.0 ?
    O2 Mn1 O3 . . 88.55(7) ?
    O2 Mn1 O3 3_676 . 91.45(7) ?
    O2 Mn1 O3 . 3_676 91.45(7) ?
    O2 Mn1 O3 3_676 3_676 88.55(7) ?
    O3 Mn1 O3 . 3_676 180.00(10) ?
    C1 O1 Mn1 2_655 . 134.33(16) ?
    C1 O2 Mn1 . . 123.85(15) ?
    Mn1 O3 H31 . . 124(3) ?
    Mn1 O3 H32 . . 118(3) ?
    H31 O3 H32 . . 108(4) ?
    O1 C1 O2 2_645 . 124.0(2) ?
    O1 C1 C2 2_645 . 117.9(2) ?
    O2 C1 C2 . . 118.1(2) ?
    C3 C2 C1 . . 119.9(2) ?
    C7 C2 C1 . . 120.0(2) ?
    C7 C2 C3 . . 120.2(2) ?
    C2 C3 C4 . . 120.0(2) ?
    C2 C3 H3 . . 120.0 ?
    C4 C3 H3 . . 120.0 ?
    C3 C4 H4 . . 121.0 ?
    C5 C4 C3 . . 118.0(2) ?
    C5 C4 H4 . . 121.0 ?
    F1 C5 C4 . . 118.1(2) ?
    F1 C5 C6 . . 118.2(2) ?
    C6 C5 C4 . . 123.7(2) ?
    C5 C6 C7 . . 117.9(2) ?
    C5 C6 H6 . . 121.1 ?
    C7 C6 H6 . . 121.1 ?
    C2 C7 C6 . . 120.2(2) ?
    C2 C7 H7 . . 119.9 ?
    C6 C7 H7 . . 119.9 ?
loop_
    _geom_torsion_atom_site_label_1
    _geom_torsion_atom_site_label_2
    _geom_torsion_atom_site_label_3
    _geom_torsion_atom_site_label_4
    _geom_torsion_site_symmetry_1
    _geom_torsion_site_symmetry_2
    _geom_torsion_site_symmetry_3
    _geom_torsion_site_symmetry_4
    _geom_torsion
    _geom_torsion_publ_flag
    O2 Mn1 O1 C1 . . . 2_655 -106.1(2) ?
    O2 Mn1 O1 C1 3_676 . . 2_655 73.9(2) ?
    O3 Mn1 O1 C1 . . . 2_655 -18.0(2) ?
    O3 Mn1 O1 C1 3_676 . . 2_655 162.0(2) ?
    O1 Mn1 O2 C1 3_676 . . . 41.54(19) ?
    O3 Mn1 O2 C1 . . . . 126.69(19) ?
    O3 Mn1 O2 C1 3_676 . . . -53.31(19) ?
    Mn1 O2 C1 O1 . . . 2_645 93.1(3) ?
    Mn1 O2 C1 C2 . . . . -86.2(2) ?
    O1 C1 C2 C3 2_645 . . . 169.5(2) ?
    O1 C1 C2 C7 2_645 . . . -10.3(3) ?
    O2 C1 C2 C3 . . . . -11.2(3) ?
    O2 C1 C2 C7 . . . . 169.1(2) ?
    C1 C2 C3 C4 . . . . -178.6(2) ?
    C7 C2 C3 C4 . . . . 1.1(4) ?
    C1 C2 C7 C6 . . . . 179.9(2) ?
    C3 C2 C7 C6 . . . . 0.2(4) ?
    C5 C4 C3 C2 . . . . -1.4(4) ?
    F1 C5 C4 C3 . . . . -179.8(2) ?
    C6 C5 C4 C3 . . . . 0.5(4) ?
    C7 C6 C5 F1 . . . . -179.0(2) ?
    C7 C6 C5 C4 . . . . 0.7(4) ?
    C2 C7 C6 C5 . . . . -1.1(4) ?
loop_
    _geom_hbond_atom_site_label_D
    _geom_hbond_atom_site_label_H
    _geom_hbond_atom_site_label_A
    _geom_hbond_site_symmetry_A
    _geom_hbond_distance_DH
    _geom_hbond_distance_HA
    _geom_hbond_distance_DA
    _geom_hbond_angle_DHA
    _geom_hbond_publ_flag
    O3 H32 O2 2_655 0.79(4) 2.51(4) 3.039(3) 125(4) yes
    O3 H32 O1 2_655 0.79(4) 2.18(4) 2.935(3) 158(4) yes
data_global
_journal_date_recd_electronic     2011-06-06
_journal_date_accepted     2011-06-07
_journal_name_full     'Acta Crystallographica, Section E'
_journal_year     2011
_journal_volume     67
_journal_issue      7
_journal_page_first     m1003
_journal_page_last     m1004
_journal_paper_category     QM
_journal_coeditor_code     SU2282
_publ_contact_author
;
Dr. Tuncer H\"okelek
Hacettepe University
Department of Physics
06800 Beytepe
Ankara
Turkey
;
_publ_contact_author_email     merzifon@hacettepe.edu.tr
_publ_contact_author_fax     '90(312)2352550'
_publ_contact_author_phone     '90(312)2977242'
_publ_section_title
;
Poly[[diaquamanganese(II)]-bis(\m-4-fluorobenzoato-\k^2^<i>O</i>:<i>O</i>')]
;
loop_
    _publ_author_name
    _publ_author_address
    'Necefo\(glu, Hacali'
;
Kafkas University
Department of Chemistry
36100 Kars
Turkey
;
    '\"Ozbek, F\"ureya Elif'
;
Kafkas University
Department of Chemistry
36100 Kars
Turkey
;
    '\"Ozt\"urk, Vijdan'
;
Kafkas University
Department of Chemistry
36100 Kars
Turkey
;
    'Tercan, Bar\?i\,s'
;
Karab\"uk University
Department of Physics
78050
Karab\"uk
Turkey
;
    'H\"okelek*, Tuncer'
;
Hacettepe University
Department of Physics
06800 Beytepe
Ankara
Turkey
;
