# Supplementary material for: Poly[[diaqua­manganese(II)]-bis­(μ-4-fluoro­benzoato-κ2 O:O′)]
Source: Acta Crystallogr Sect E Struct Rep Online. 2011 Jun 30;67(Pt 7):m1003–4. doi: 10.1107/S1600536811021921 (PMC3151798; doi:10.1107/S1600536811021921)
Supplement: Supplementary file 2 [file e-67-m1003-Isup2.hkl]

#
# h,k,l, Fc-squared, Fo-squared, sigma(Fo-squared) and status flag
#
data_I
_shelx_title ' G-W-6 in P2(1)/c'
_shelx_refln_list_code          4
_shelx_F_calc_maximum      170.89
_exptl_crystal_F_000       374.00
_reflns_d_resolution_high  0.7450
 
loop_
 _symmetry_equiv_pos_as_xyz
 'x, y, z'
 '-x, y+1/2, -z+1/2'
 '-x, -y, -z'
 'x, -y-1/2, z-1/2'
 
_cell_length_a    14.5065
_cell_length_b     6.6107
_cell_length_c     7.3708
_cell_angle_alpha  90.000
_cell_angle_beta   98.179
_cell_angle_gamma  90.000
 
_shelx_F_squared_multiplier     1.000
 
loop_
 _refln_index_h
 _refln_index_k
 _refln_index_l
 _refln_F_squared_calc
 _refln_F_squared_meas
 _refln_F_squared_sigma
 _refln_observed_status
   2   0   0     3802.14     3617.18     62.49 o
   3   0   0     1812.54     1884.62     25.18 o
   4   0   0      147.31      151.59      2.28 o
   5   0   0     1176.60     1319.49     17.72 o
   6   0   0      759.57      894.55     12.14 o
   7   0   0      586.55      665.13      9.16 o
   8   0   0     5607.00     6023.10     80.60 o
   9   0   0        8.04        6.33      0.47 o
  10   0   0     2505.91     2698.59     36.21 o
  11   0   0     1191.68     1231.59     24.15 o
  12   0   0     1640.02     1689.88     27.55 o
  13   0   0      219.77      229.90      4.39 o
  14   0   0     2124.46     2165.61     40.10 o
  15   0   0      181.37      187.01      5.68 o
  16   0   0      208.60      225.85      5.14 o
  17   0   0      146.30      146.72      4.63 o
  18   0   0      222.54      234.25      6.68 o
  19   0   0       41.32       51.53      2.51 o
   1   1   0     6066.85     5569.96     72.89 o
   2   1   0      152.53      174.89      2.32 o
   3   1   0       63.29       79.02      0.78 o
   4   1   0      508.01      493.34      4.61 o
   5   1   0      110.72       93.89      1.06 o
   6   1   0      333.52      315.25      3.18 o
   7   1   0     1230.84     1398.70     13.41 o
   8   1   0       17.44       21.36      0.42 o
   9   1   0      241.05      264.83      2.65 o
  10   1   0       80.63       65.70      1.00 o
  11   1   0      382.34      403.84      4.49 o
  12   1   0        0.72        0.58      0.27 o
  13   1   0       31.28       33.25      0.90 o
  14   1   0       23.41       24.81      0.89 o
  15   1   0      111.67      113.10      2.15 o
  16   1   0       72.06       83.33      2.21 o
  17   1   0        8.18        7.89      0.80 o
  18   1   0        1.69        1.56      0.67 o
  19   1   0        0.50        0.23      0.61 o
   0   2   0      327.37      387.72      4.72 o
   1   2   0     2143.14     2331.91     19.09 o
   2   2   0       26.54       27.03      0.38 o
   3   2   0     8756.67     8538.95    120.52 o
   4   2   0      225.23      197.48      1.79 o
   5   2   0     1347.88     1304.98     11.19 o
   6   2   0      477.42      529.08      5.21 o
   7   2   0     2198.57     2408.92     22.92 o
   8   2   0      731.80      742.82      7.28 o
   9   2   0     1311.66     1417.63     14.19 o
  10   2   0      185.60      187.01      2.56 o
  11   2   0     5242.33     5295.49     64.65 o
  12   2   0       89.81       91.29      2.04 o
  13   2   0      182.30      188.86      2.68 o
  14   2   0       69.78       80.38      1.67 o
  15   2   0      124.01      145.93      2.61 o
  16   2   0       39.15       44.03      1.39 o
  17   2   0       89.01       83.59      2.06 o
  18   2   0      106.29      103.82      2.69 o
   1   3   0     1060.53     1248.80     10.41 o
   2   3   0      201.54      209.72      1.87 o
   3   3   0      892.90     1060.48      8.61 o
   4   3   0     4264.26     4966.08     42.96 o
   5   3   0       49.19       45.32      0.62 o
   6   3   0       20.03       33.19      0.53 o
   7   3   0      287.19      299.13      2.69 o
   8   3   0      336.39      360.94      3.90 o
   9   3   0      194.87      204.79      2.82 o
  10   3   0     1952.27     2084.14     24.19 o
  11   3   0       49.62       48.01      1.07 o
  12   3   0     1168.01     1241.31     15.66 o
  13   3   0       25.55       34.86      1.03 o
  14   3   0      149.74      148.20      2.63 o
  15   3   0       28.63       29.75      1.24 o
  16   3   0       22.01       28.77      1.19 o
  17   3   0        1.80        1.83      0.57 o
  18   3   0      181.09      199.57      4.33 o
   0   4   0     2506.46     2537.64     37.37 o
   1   4   0      128.00      137.93      1.61 o
   2   4   0     1004.32     1084.18     10.21 o
   3   4   0       96.06       71.72      0.89 o
   4   4   0     1722.52     1843.77     15.30 o
   5   4   0     1143.96     1308.95     10.97 o
   6   4   0     1287.63     1421.26     12.27 o
   7   4   0      517.46      568.19      5.30 o
   8   4   0     1347.57     1379.36     13.92 o
   9   4   0      360.24      394.12      4.54 o
  10   4   0      366.89      391.34      4.54 o
  11   4   0      102.31      114.85      1.81 o
  12   4   0      464.23      498.61      6.00 o
  13   4   0      172.63      177.55      2.90 o
  14   4   0      588.27      606.11     10.90 o
  15   4   0      393.47      373.76      6.97 o
  16   4   0      333.45      334.92      6.39 o
  17   4   0      407.56      408.47      8.69 o
   1   5   0     1242.43     1285.80     13.59 o
   2   5   0        0.00        0.51      0.23 o
   3   5   0       28.13       26.67      0.60 o
   4   5   0       23.53       23.21      0.59 o
   5   5   0        0.47        2.18      0.25 o
   6   5   0       32.19       37.85      0.71 o
   7   5   0      389.54      347.41      3.73 o
   8   5   0        8.72        9.21      0.54 o
   9   5   0      107.62      100.25      1.68 o
  10   5   0        3.50        4.54      0.50 o
  11   5   0       17.54       18.40      0.90 o
  12   5   0       29.01       32.00      1.15 o
  13   5   0       25.10       36.44      1.56 o
  14   5   0       27.69       29.89      1.47 o
  15   5   0       68.26       86.66      2.56 o
   0   6   0      876.45      898.11     13.85 o
   1   6   0      218.86      243.55      3.20 o
   2   6   0      600.91      657.67      7.86 o
   3   6   0      548.33      588.70      6.74 o
   4   6   0      876.13      897.43      9.51 o
   5   6   0     1206.01     1275.83     13.99 o
   6   6   0     1268.78     1257.95     14.55 o
   7   6   0      554.45      571.40      6.90 o
   8   6   0        1.90        2.65      0.46 o
   9   6   0      281.28      300.49      4.85 o
  10   6   0       49.41       48.91      1.54 o
  11   6   0       76.02       86.82      2.60 o
  12   6   0      223.01      245.27      5.23 o
  13   6   0      251.93      263.40      5.52 o
  14   6   0       31.93       21.23      1.47 o
   1   7   0      168.66      174.81      3.21 o
   2   7   0      209.77      231.79      3.73 o
   3   7   0      157.48      159.47      3.06 o
   4   7   0        4.74        3.44      0.57 o
   5   7   0       20.63       27.01      1.15 o
   6   7   0        1.81        0.36      0.65 o
   7   7   0      113.71       99.49      2.76 o
   8   7   0       26.34       29.49      1.49 o
   9   7   0       21.96       33.16      2.06 o
  10   7   0       16.98       26.34      1.28 o
  11   7   0        8.40        7.50      1.02 o
   0   8   0       40.37       46.65      2.62 o
   1   8   0      198.61      205.74      6.69 o
   2   8   0      240.69      250.59      5.56 o
   3   8   0        8.68        8.19      1.09 o
   4   8   0      201.59      222.20      5.84 o
   5   8   0      457.68      537.38     11.85 o
   6   8   0      338.10      365.47      8.65 o
   7   8   0      262.55      263.68      6.69 o
   8   8   0      189.19      203.74      5.57 o
 -19   1   1      216.64      212.23      6.69 o
 -18   1   1       85.89       76.62      2.70 o
 -17   1   1       44.82       43.00      1.93 o
 -16   1   1       14.97       16.39      1.05 o
 -15   1   1      188.33      171.41      3.61 o
 -14   1   1      170.73      153.42      2.61 o
 -13   1   1      310.84      286.99      4.28 o
 -12   1   1     1464.83     1403.62     17.19 o
 -11   1   1     1474.01     1407.16     15.51 o
 -10   1   1     1178.77     1117.70     11.24 o
  -9   1   1     1820.31     1758.76     17.46 o
  -8   1   1     1490.94     1410.73     14.02 o
  -7   1   1      562.73      500.18      5.14 o
  -6   1   1      599.60      522.30      5.30 o
  -5   1   1      569.05      496.64      5.29 o
  -4   1   1     1332.93     1214.42     12.64 o
  -3   1   1     1348.43     1345.89     14.98 o
  -2   1   1     1369.97     1414.94     27.20 o
  -1   1   1     2142.71     2058.60     15.76 o
   0   1   1     2647.64     2546.88     20.82 o
   1   1   1     1109.69     1103.76      9.11 o
   2   1   1     1638.57     1622.90     14.23 o
   3   1   1     1310.98     1303.92     11.87 o
   4   1   1     1994.51     1970.25     16.68 o
   5   1   1     2150.54     2127.41     17.98 o
   6   1   1     2433.79     2393.68     20.95 o
   7   1   1     1253.81     1176.58     10.80 o
   8   1   1     1509.44     1436.66     16.43 o
   9   1   1      821.08      762.13      7.43 o
  10   1   1      276.85      261.68      3.03 o
  11   1   1      163.91      151.02      2.05 o
  12   1   1      425.80      400.71      4.51 o
  13   1   1      136.24      135.61      1.94 o
  14   1   1      402.68      385.19      5.30 o
  15   1   1      466.67      432.86      5.95 o
  16   1   1      540.49      518.86      8.17 o
  17   1   1      458.97      441.87      7.90 o
  18   1   1      214.00      186.75      4.00 o
 -18   2   1       30.26       30.85      2.21 o
 -17   2   1        1.61        2.28      0.67 o
 -16   2   1       19.94       19.22      1.01 o
 -15   2   1       98.14       94.40      2.14 o
 -14   2   1        2.53        2.51      0.45 o
 -13   2   1      333.12      340.04      5.06 o
 -12   2   1        0.29        0.42      0.38 o
 -11   2   1       41.08       35.86      0.85 o
 -10   2   1      199.48      186.91      2.57 o
  -9   2   1      191.08      185.70      2.26 o
  -8   2   1      585.42      587.18      6.36 o
  -7   2   1       78.41       92.18      1.23 o
  -6   2   1       38.59       48.24      0.76 o
  -5   2   1      703.43      723.99      6.73 o
  -4   2   1      228.59      227.71      2.15 o
  -3   2   1     1195.45     1204.53      9.69 o
  -2   2   1      408.40      425.55      3.53 o
  -1   2   1      332.01      347.97      2.90 o
   0   2   1      129.46      128.21      1.21 o
   1   2   1        0.23        0.47      0.15 o
   2   2   1      665.10      662.06      5.18 o
   3   2   1       83.14       71.30      0.76 o
   4   2   1      193.61      173.91      1.65 o
   5   2   1       27.73       25.43      0.42 o
   6   2   1      100.31      102.78      1.14 o
   7   2   1        4.36        5.71      0.26 o
   8   2   1       15.68       21.66      0.46 o
   9   2   1       19.03       16.96      0.43 o
  10   2   1       33.58       37.28      0.74 o
  11   2   1      188.12      186.33      2.34 o
  12   2   1       53.71       57.23      1.14 o
  13   2   1       36.64       37.61      0.99 o
  14   2   1       75.88       74.23      1.65 o
  15   2   1       11.13       13.12      0.82 o
  16   2   1        2.52        2.78      0.60 o
  17   2   1       27.05       26.78      1.19 o
  18   2   1       96.90       99.18      2.61 o
 -18   3   1      157.22      140.05      3.92 o
 -17   3   1      213.33      197.79      4.30 o
 -16   3   1      348.66      322.35      5.53 o
 -15   3   1      380.52      349.73      5.84 o
 -14   3   1      696.02      644.12     10.97 o
 -13   3   1      329.33      302.82      4.67 o
 -12   3   1      462.14      430.80      6.30 o
 -11   3   1      796.98      755.44      9.16 o
 -10   3   1      165.30      152.49      2.13 o
  -9   3   1      390.34      376.48      4.51 o
  -8   3   1      254.85      257.62      3.04 o
  -7   3   1      278.46      281.99      2.97 o
  -6   3   1      534.33      573.06      5.71 o
  -5   3   1      511.77      491.96      4.27 o
  -4   3   1      941.93      915.52      7.70 o
  -3   3   1     2308.52     2222.90     18.28 o
  -2   3   1     1447.82     1335.07     11.08 o
  -1   3   1     2903.04     2700.93     22.91 o
   0   3   1     2498.61     2345.79     19.40 o
   1   3   1     2560.66     2386.74     23.96 o
   2   3   1      836.66      769.21      6.29 o
   3   3   1     1989.23     1990.00     16.33 o
   4   3   1      363.49      345.92      3.13 o
   5   3   1      581.60      555.92      5.09 o
   6   3   1      260.81      258.47      2.45 o
   7   3   1      342.19      339.98      3.27 o
   8   3   1      470.74      460.76      4.50 o
   9   3   1      550.76      544.17      6.30 o
  10   3   1      166.56      163.61      2.39 o
  11   3   1     1171.33     1138.97     12.67 o
  12   3   1      312.10      292.11      3.94 o
  13   3   1      579.62      535.97      6.76 o
  14   3   1      337.58      309.35      4.22 o
  15   3   1      402.60      356.05      6.61 o
  16   3   1      262.27      242.35      5.64 o
  17   3   1      208.76      193.68      4.69 o
 -17   4   1       63.09       64.11      2.94 o
 -16   4   1       10.25       13.21      1.27 o
 -15   4   1        1.18        1.77      0.56 o
 -14   4   1       40.74       38.97      1.22 o
 -13   4   1       58.08       56.78      1.49 o
 -12   4   1      418.18      403.90      5.27 o
 -11   4   1       33.36       36.12      0.94 o
 -10   4   1       41.91       38.28      0.94 o
  -9   4   1       31.38       31.25      0.83 o
  -8   4   1       16.34       15.06      0.54 o
  -7   4   1      134.19      128.39      1.66 o
  -6   4   1       19.43       20.19      0.52 o
  -5   4   1      133.90      132.02      1.37 o
  -4   4   1       22.08       27.75      0.50 o
  -3   4   1      254.69      256.42      2.53 o
  -2   4   1       73.06       71.95      0.95 o
  -1   4   1      178.24      172.75      1.95 o
   0   4   1       50.74       52.17      0.77 o
   1   4   1       12.86       16.75      0.48 o
   2   4   1      221.99      222.90      2.18 o
   3   4   1       68.22       67.58      0.87 o
   4   4   1      213.76      197.07      1.87 o
   5   4   1       33.55       31.06      0.51 o
   6   4   1       77.94       73.53      0.94 o
   7   4   1       67.82       65.10      0.89 o
   8   4   1        0.10        0.73      0.22 o
   9   4   1      424.08      417.49      5.09 o
  10   4   1       23.90       22.73      0.86 o
  11   4   1       12.88       12.51      0.79 o
  12   4   1        1.43        1.34      0.47 o
  13   4   1        0.15        0.30      0.46 o
  14   4   1       71.13       72.16      1.93 o
  15   4   1       55.79       53.03      1.65 o
  16   4   1       24.68       23.19      1.26 o
 -16   5   1      233.51      221.86      5.47 o
 -15   5   1      196.30      172.87      4.02 o
 -14   5   1      199.38      189.82      3.77 o
 -13   5   1       81.10       71.40      1.93 o
 -12   5   1        7.47        9.59      0.90 o
 -11   5   1       78.69       70.26      1.42 o
 -10   5   1      200.63      191.03      2.65 o
  -9   5   1      196.99      203.67      2.64 o
  -8   5   1     1051.36     1019.56     11.47 o
  -7   5   1      983.94      949.44     10.19 o
  -6   5   1     1488.33     1467.97     14.21 o
  -5   5   1     1192.57     1145.12     11.18 o
  -4   5   1      760.16      711.70      6.86 o
  -3   5   1      853.73      814.89      8.51 o
  -2   5   1      187.07      173.42      2.14 o
  -1   5   1        2.90        3.96      0.43 o
   0   5   1      627.67      601.24      6.38 o
   1   5   1       15.78       14.18      0.50 o
   2   5   1      377.98      364.02      4.24 o
   3   5   1      385.15      371.79      4.18 o
   4   5   1      704.96      669.18      7.15 o
   5   5   1      711.96      654.82      7.03 o
   6   5   1      728.08      715.87      7.25 o
   7   5   1      523.43      493.11      5.42 o
   8   5   1     1098.26     1018.72     11.68 o
   9   5   1      300.53      293.37      4.04 o
  10   5   1      752.21      715.21      9.65 o
  11   5   1      374.95      367.18      5.80 o
  12   5   1      303.56      283.81      5.75 o
  13   5   1       50.31       49.95      1.58 o
  14   5   1      208.24      207.12      4.01 o
  15   5   1        6.61        4.73      0.78 o
 -14   6   1       59.07       61.78      2.15 o
 -13   6   1        0.42        0.57      0.61 o
 -12   6   1       33.44       29.34      1.29 o
 -11   6   1       11.95       14.44      1.02 o
 -10   6   1      159.54      147.97      3.10 o
  -9   6   1       19.07       18.63      1.09 o
  -8   6   1       17.49       19.59      1.00 o
  -7   6   1        0.79        1.61      0.42 o
  -6   6   1       10.27        7.85      0.58 o
  -5   6   1       94.69       93.37      1.61 o
  -4   6   1       48.42       47.88      1.08 o
  -3   6   1      110.37      108.89      1.65 o
  -2   6   1      111.17      108.74      1.78 o
  -1   6   1      264.84      259.71      3.64 o
   0   6   1       81.45       80.90      1.39 o
   1   6   1       72.61       68.87      1.31 o
   2   6   1       36.85       36.76      0.91 o
   3   6   1       21.85       19.51      0.68 o
   4   6   1       35.18       39.04      0.92 o
   5   6   1        0.37        0.81      0.35 o
   6   6   1       63.70       58.21      1.34 o
   7   6   1      121.49      105.96      2.07 o
   8   6   1        0.00        0.25      0.47 o
   9   6   1       20.07       23.48      1.16 o
  10   6   1       17.80       17.19      1.22 o
  11   6   1       62.13       70.22      2.20 o
  12   6   1        5.22        8.34      1.04 o
  13   6   1        7.72       11.51      1.16 o
 -11   7   1      119.39      124.87      2.88 o
 -10   7   1       64.68       58.82      1.81 o
  -9   7   1       95.30       88.87      2.27 o
  -8   7   1       56.57       58.32      2.01 o
  -7   7   1      239.35      219.79      5.67 o
  -6   7   1      357.95      352.02      7.10 o
  -5   7   1      233.89      220.97      4.86 o
  -4   7   1      232.11      210.94      4.68 o
  -3   7   1      339.50      331.42      6.73 o
  -2   7   1      325.58      307.28      6.35 o
  -1   7   1      446.14      429.52      6.56 o
   0   7   1      284.37      282.37      3.83 o
   1   7   1      629.35      608.99      8.39 o
   2   7   1      295.92      285.11      4.35 o
   3   7   1      557.02      553.70      7.26 o
   4   7   1      160.48      144.81      2.66 o
   5   7   1       95.50       94.28      2.18 o
   6   7   1       77.87       72.52      2.29 o
   7   7   1       99.87       86.59      2.55 o
   8   7   1       72.77       83.75      3.03 o
   9   7   1      147.80      133.72      5.10 o
  10   7   1      152.94      153.70      4.57 o
  11   7   1      554.11      542.10     14.75 o
  -8   8   1       63.00       60.51      2.57 o
  -7   8   1       14.93       20.63      1.79 o
  -6   8   1        0.11        1.12      0.88 o
  -5   8   1      105.90      111.97      3.67 o
  -4   8   1        0.14        1.93      1.61 o
  -3   8   1      125.06      129.83      3.50 o
  -2   8   1       67.72       63.37      2.24 o
  -1   8   1        0.99        1.74      0.94 o
   0   8   1        8.81       11.48      1.34 o
   1   8   1       23.98       26.38      1.56 o
   2   8   1      105.08      105.23      4.18 o
   3   8   1       12.44       17.42      1.60 o
   4   8   1        2.75        2.12      0.94 o
   5   8   1        8.72       10.96      1.40 o
   6   8   1        7.77        8.08      1.12 o
   7   8   1       13.87       15.53      1.60 o
 -19   0   2      161.46      190.95      6.22 o
 -18   0   2      116.43      123.36      9.14 o
 -17   0   2      852.63      843.07     20.40 o
 -16   0   2       28.36       96.04      5.12 o
 -15   0   2      687.48      703.22     24.29 o
 -14   0   2      657.92      625.01     21.61 o
 -13   0   2     1228.04     1176.94     38.55 o
 -12   0   2      136.37      175.36      7.13 o
 -11   0   2     1993.92     1954.85     44.80 o
 -10   0   2       68.96       75.12      1.67 o
  -9   0   2       18.67       71.24      2.21 o
  -8   0   2      454.45      487.94      8.42 o
  -7   0   2     1513.72     1493.77     24.92 o
  -6   0   2     1365.78     2222.94    129.13 o
  -5   0   2     3595.35     3645.55     92.48 o
  -4   0   2     1603.10     1713.86     70.85 o
  -3   0   2    29204.65    20700.55    546.52 o
  -2   0   2     2355.20     2346.91    108.05 o
  -1   0   2      723.91      834.88     13.55 o
   0   0   2     5109.61     4661.55     57.31 o
   1   0   2      708.33      715.07     27.28 o
   2   0   2     1215.88     1141.56     16.62 o
   3   0   2     3020.15     2991.25     34.73 o
   4   0   2     3587.44     3721.05     79.39 o
   5   0   2    11064.37    10367.68    149.54 o
   7   0   2      557.03      636.85      9.64 o
   8   0   2      510.59      538.51      8.30 o
   9   0   2       23.21       27.25      0.97 o
  11   0   2      854.52      773.85     11.83 o
  12   0   2      170.48      278.79      7.54 o
  13   0   2      188.72      263.24      5.00 o
  14   0   2     1150.67     1086.95     18.23 o
  15   0   2      755.62      701.50     12.17 o
  16   0   2      541.44      592.22     16.49 o
  17   0   2      361.82      309.08      8.26 o
  18   0   2      248.58      277.67      7.70 o
 -19   1   2       34.33       35.25      1.88 o
 -18   1   2        8.74       18.00      2.98 o
 -17   1   2       64.10       53.57      2.19 o
 -16   1   2       97.25      102.64      3.13 o
 -15   1   2       14.46       17.89      1.37 o
 -14   1   2        4.76       34.31      2.67 o
 -13   1   2      160.32      173.04      3.92 o
 -12   1   2       12.33       14.46      1.00 o
 -11   1   2      176.12      205.62      3.48 o
 -10   1   2      144.28      165.31      2.13 o
  -9   1   2     1030.39     1082.59     11.96 o
  -8   1   2      125.74      133.16      1.84 o
  -7   1   2      141.12      226.84     24.22 o
  -6   1   2      100.93      102.40      2.39 o
  -5   1   2       90.85      125.11     14.85 o
  -4   1   2     1170.74     1284.53     33.92 o
  -3   1   2     1928.10     2019.48     21.91 o
  -2   1   2    13445.88    11250.46    177.40 o
  -1   1   2     1967.80     1995.09     19.52 o
   0   1   2        3.40        2.19      0.44 o
   1   1   2     3356.96     3655.04    128.33 o
   2   1   2      701.25      827.63     20.28 o
   3   1   2     3333.55     3320.17     27.28 o
   4   1   2      718.96      808.24      6.98 o
   5   1   2      176.85      195.82      1.98 o
   6   1   2     1375.10     1444.28     13.72 o
   7   1   2       66.55      101.07      1.25 o
   8   1   2     1029.90     1152.74     11.52 o
   9   1   2       34.43       54.36      0.88 o
  10   1   2      525.84      536.02      6.21 o
  11   1   2       11.56       17.18      0.57 o
  12   1   2      394.71      355.32      4.58 o
  13   1   2      242.87      231.73      3.22 o
  14   1   2        0.99        2.60      0.43 o
  15   1   2       57.37       62.24      1.81 o
  16   1   2        5.60       10.46      1.14 o
  17   1   2      150.54      154.79      3.14 o
  18   1   2        1.38        8.43      1.22 o
 -18   2   2      281.42      290.76      6.82 o
 -17   2   2      140.31      191.87     14.61 o
 -16   2   2      335.44      338.50      7.50 o
 -15   2   2      101.07      109.07      2.57 o
 -14   2   2     1458.44     1415.12     20.93 o
 -13   2   2      114.49      117.54      2.37 o
 -12   2   2       47.47       80.25      1.79 o
 -11   2   2      470.58      446.49      5.94 o
 -10   2   2      935.26      884.74      9.94 o
  -9   2   2      837.75     1231.00     29.28 o
  -8   2   2     2160.39     2122.01     23.20 o
  -7   2   2     1776.77     1929.55     27.76 o
  -6   2   2     6282.63     6088.09     63.13 o
  -5   2   2      209.47      370.22     93.25 o
  -4   2   2     1806.56     1826.69     21.88 o
  -3   2   2      807.87      802.49      7.83 o
  -2   2   2      713.24      714.99      5.96 o
  -1   2   2        7.33       13.39      0.35 o
   0   2   2     2061.13     1955.33     15.04 o
   1   2   2      104.02      170.71      4.23 o
   2   2   2       29.54       20.03      0.84 o
   3   2   2     1431.68     1610.20     14.16 o
   4   2   2     2825.21     2800.13     24.48 o
   5   2   2     2452.18     2765.95     43.46 o
   6   2   2     3199.36     3288.30     29.71 o
   7   2   2     1760.23     1868.83     17.05 o
   8   2   2     5054.71     4769.68     46.59 o
   9   2   2        6.32      112.17      7.75 o
  10   2   2        4.51       49.21      3.56 o
  11   2   2      417.92      419.77      5.01 o
  12   2   2       70.11       77.97      1.35 o
  13   2   2      187.70      294.89      4.24 o
  14   2   2      232.91      219.72      3.36 o
  15   2   2      407.40      420.44      9.51 o
  16   2   2      842.06      876.24     16.76 o
  17   2   2       73.05       90.73      4.06 o
 -18   3   2       12.43       58.60      4.01 o
 -17   3   2       17.28       19.03      1.54 o
 -16   3   2        3.11        5.83      0.94 o
 -15   3   2       58.31       84.68      3.38 o
 -14   3   2      104.90      100.97      2.19 o
 -13   3   2     1305.07     1255.52     17.32 o
 -12   3   2      285.38      290.21      4.95 o
 -11   3   2        2.07      104.78      6.82 o
 -10   3   2        6.66      305.78      7.63 o
  -9   3   2        0.80       40.75      1.48 o
  -8   3   2      184.52      182.25      2.25 o
  -7   3   2      275.94      320.10      3.74 o
  -6   3   2        0.43        4.33      0.86 o
  -5   3   2      755.43      839.40      7.75 o
  -4   3   2      457.27      512.48      4.52 o
  -3   3   2      460.37      600.87     11.55 o
  -2   3   2       57.08       92.52     13.20 o
  -1   3   2       72.42       69.61      1.01 o
   0   3   2      105.10       90.33      1.05 o
   1   3   2     1159.18     1310.92     13.31 o
   2   3   2     2032.23     2184.21     19.95 o
   3   3   2      236.61      312.60      4.28 o
   4   3   2      200.25      229.14      4.84 o
   5   3   2       61.42       52.27      0.71 o
   7   3   2       19.21       37.62      0.79 o
   8   3   2      380.71      368.10      3.64 o
   9   3   2     2781.85     2652.52     27.48 o
  10   3   2      995.26      974.94     11.72 o
  11   3   2       15.86       37.82      1.54 o
  12   3   2      185.62      272.89      4.45 o
  13   3   2      162.22      150.62      2.57 o
  14   3   2      205.86      202.72      3.79 o
  15   3   2       44.20       52.44      1.80 o
  16   3   2       56.35       58.13      2.51 o
  17   3   2      445.67      444.27     10.81 o
 -17   4   2      237.30      239.47      5.11 o
 -16   4   2       41.03       44.06      2.01 o
 -15   4   2      365.12      366.59      8.06 o
 -14   4   2       36.93       53.90      2.48 o
 -13   4   2      984.18      963.99     14.85 o
 -12   4   2      995.76     1004.56     12.87 o
 -11   4   2      653.93      703.37      8.64 o
 -10   4   2      180.21      299.89      7.04 o
  -9   4   2      269.25      280.46      3.54 o
  -8   4   2      214.54      216.39      2.68 o
  -7   4   2      249.30      241.81      2.93 o
  -6   4   2        2.26       34.75      3.14 o
  -5   4   2      753.76      775.95      7.66 o
  -4   4   2      548.45      579.76      5.18 o
  -3   4   2     2097.95     2099.87     17.93 o
  -2   4   2      476.49      662.57     15.18 o
  -1   4   2     1478.49     1528.47     14.19 o
   0   4   2     1417.43     1403.39     15.68 o
   1   4   2     2408.32     2446.62     26.57 o
   2   4   2     1630.12     1797.98     18.61 o
   3   4   2      538.37      550.65      5.31 o
   4   4   2      197.48      240.31      5.89 o
   5   4   2      379.32      330.39      3.67 o
   6   4   2        7.64       28.97      1.41 o
   7   4   2       70.68       87.83      1.47 o
   8   4   2        3.91       30.78      1.91 o
   9   4   2     1306.80     1280.16     13.66 o
  10   4   2     1142.75     1124.67     13.55 o
  11   4   2      739.19      786.25     10.37 o
  12   4   2      697.97      721.13     10.31 o
  13   4   2      241.61      244.98      4.50 o
  14   4   2      315.47      329.69      5.77 o
  15   4   2       69.63       66.55      1.89 o
  16   4   2        3.06       24.00      2.48 o
 -15   5   2       65.90       66.13      2.17 o
 -14   5   2        0.10        8.73      1.83 o
 -13   5   2        0.05       16.43      2.18 o
 -12   5   2        0.03        1.60      0.47 o
 -11   5   2       17.44       16.55      0.83 o
 -10   5   2      236.30      222.36      3.41 o
  -9   5   2      118.15      108.28      1.75 o
  -8   5   2       42.72       42.73      0.98 o
  -7   5   2       55.57       84.95      1.54 o
  -6   5   2        0.10        1.82      0.30 o
  -5   5   2        0.11        2.61      0.34 o
  -4   5   2       35.61       53.26      0.98 o
  -3   5   2      273.65      258.40      2.87 o
  -2   5   2     1635.07     1561.64     15.98 o
  -1   5   2      395.10      391.10      4.79 o
   0   5   2        9.89       35.13      3.09 o
   1   5   2       35.13      151.42     54.33 o
   2   5   2       63.43       80.69      2.32 o
   3   5   2      173.81      154.15      2.07 o
   4   5   2       50.55       30.11      0.67 o
   5   5   2       24.48       18.68      0.60 o
   6   5   2      375.11      317.94      4.10 o
   7   5   2       61.75       55.05      1.08 o
   8   5   2       48.20       56.71      1.46 o
   9   5   2        0.93       24.69      2.35 o
  10   5   2        8.42       13.54      0.83 o
  11   5   2       18.04       16.12      0.98 o
  12   5   2      147.18      158.67      3.22 o
  13   5   2       85.63       97.62      2.37 o
  14   5   2        6.95       14.10      1.22 o
 -14   6   2      103.48      135.56      4.22 o
 -13   6   2       94.54      131.14      5.16 o
 -12   6   2      327.87      319.10      5.68 o
 -11   6   2       82.26      123.87      2.50 o
 -10   6   2      627.12      618.30     11.36 o
  -9   6   2      844.16      790.94     10.29 o
  -8   6   2      174.63      196.40      3.14 o
  -7   6   2       92.37      117.90      2.23 o
  -6   6   2       64.65       76.13      1.71 o
  -5   6   2       72.65       74.85      1.47 o
  -4   6   2      103.33      119.43      1.96 o
  -3   6   2       31.81       95.85      3.13 o
  -2   6   2     1915.23     1871.66     21.14 o
  -1   6   2     2414.86     2313.21     27.36 o
   0   6   2      664.53      838.30     13.14 o
   1   6   2      885.43      975.80     11.37 o
   2   6   2      595.66      592.64      7.55 o
   3   6   2      214.94      213.49      3.67 o
   4   6   2       11.60       22.38      0.82 o
   5   6   2       64.93       49.14      1.21 o
   6   6   2      350.61      311.32      4.38 o
   7   6   2      233.14      209.44      4.13 o
   8   6   2      214.95      280.46      6.59 o
   9   6   2      619.71      613.52     13.27 o
  10   6   2      480.01      445.13     10.13 o
  11   6   2      180.49      174.31      4.73 o
  12   6   2      510.44      540.63      8.82 o
  13   6   2      359.08      400.94      7.84 o
 -11   7   2        2.46        6.53      0.99 o
 -10   7   2       15.46       19.93      1.42 o
  -9   7   2       23.35       20.07      1.37 o
  -8   7   2       45.50       41.33      1.77 o
  -7   7   2        4.01        9.99      1.16 o
  -6   7   2       44.76       44.45      2.08 o
  -5   7   2       16.39       25.98      1.37 o
  -4   7   2       26.60       24.81      1.19 o
  -3   7   2       63.79       57.21      1.96 o
  -2   7   2      191.17      191.43      3.50 o
  -1   7   2        0.06        2.46      0.71 o
   0   7   2       29.95       29.21      1.25 o
   1   7   2      136.71      143.05      2.82 o
   2   7   2        9.89       10.36      0.93 o
   3   7   2       20.02       18.97      1.11 o
   4   7   2       25.68       24.81      1.20 o
   5   7   2       21.25       21.38      1.38 o
   6   7   2       79.83       62.14      2.55 o
   7   7   2       52.17       59.21      2.51 o
   8   7   2        9.79        8.74      1.33 o
   9   7   2       69.92       78.80      3.03 o
  10   7   2       19.07       26.67      2.00 o
  -7   8   2      137.63      156.65      6.99 o
  -6   8   2       64.92       69.55      2.84 o
  -5   8   2      436.02      442.16     10.15 o
  -4   8   2      263.31      274.94      6.95 o
  -3   8   2       45.86       86.45      4.57 o
  -2   8   2      173.13      182.19      4.43 o
  -1   8   2      133.94      128.21      3.96 o
   0   8   2       10.20       20.35      2.22 o
   1   8   2      281.81      293.84      6.26 o
   2   8   2      451.58      465.43      8.93 o
   3   8   2      147.06      152.55      4.73 o
   4   8   2      136.66      164.56      5.95 o
   5   8   2      160.37      175.03      4.94 o
   6   8   2      257.99      282.73      9.03 o
 -19   1   3      178.40      170.73      4.80 o
 -18   1   3      451.76      427.87      9.39 o
 -17   1   3      432.85      394.12      8.70 o
 -16   1   3      351.72      327.26      7.33 o
 -15   1   3      913.85      884.97     21.88 o
 -14   1   3      250.99      242.53      6.86 o
 -13   1   3       51.64       54.25      2.57 o
 -12   1   3      157.70      156.50      3.41 o
 -11   1   3      129.53      131.71      6.69 o
 -10   1   3       28.53       29.32      1.77 o
  -9   1   3      609.54      568.85      7.41 o
  -8   1   3     1239.10     1181.55     13.89 o
  -7   1   3     2904.69     2750.18     30.22 o
  -6   1   3     2580.81     2509.28     25.90 o
  -5   1   3     2673.62     2573.40     29.07 o
  -4   1   3     2778.66     2745.42     31.58 o
  -3   1   3     1438.35     1410.55     18.36 o
  -2   1   3       26.04       16.27      0.37 o
  -1   1   3      416.72      382.77      3.77 o
   0   1   3      121.96       98.78      1.15 o
   1   1   3      459.41      423.74      4.41 o
   2   1   3      759.09      738.99      7.19 o
   3   1   3     1689.36     1649.28     15.79 o
   4   1   3     1567.42     1528.75     13.99 o
   5   1   3     2028.71     1993.30     17.57 o
   6   1   3     1168.91     1129.52     10.46 o
   7   1   3     1051.77     1035.88     10.46 o
   8   1   3      595.96      593.90      6.82 o
   9   1   3      816.42      816.89      9.23 o
  10   1   3      334.29      343.31      3.97 o
  11   1   3      528.08      524.38      5.86 o
  12   1   3      404.60      392.23      4.76 o
  13   1   3      320.02      325.98      6.58 o
  14   1   3      218.61      207.07      3.67 o
  15   1   3      142.72      131.48      4.01 o
  16   1   3      127.12      134.07      6.43 o
  17   1   3      201.11      205.74      4.76 o
 -18   2   3       74.31       74.47      2.79 o
 -17   2   3        1.24        2.31      0.84 o
 -16   2   3       29.21       30.92      1.67 o
 -15   2   3       88.67       88.32      2.83 o
 -14   2   3      304.80      295.46      5.74 o
 -13   2   3      107.89      102.56      2.53 o
 -12   2   3       73.25       69.62      1.73 o
 -11   2   3       67.28       71.46      1.73 o
 -10   2   3       28.40       28.07      1.00 o
  -9   2   3      148.98      153.32      2.86 o
  -8   2   3      470.20      477.33      6.33 o
  -7   2   3      127.87      122.36      1.89 o
  -6   2   3       54.36       56.77      0.87 o
  -5   2   3        9.10       10.05      0.32 o
  -4   2   3       70.03       76.50      0.97 o
  -3   2   3      381.82      429.86      4.30 o
  -2   2   3       55.87       63.31      0.86 o
  -1   2   3       53.07       57.88      0.76 o
   0   2   3       13.73       16.42      0.28 o
   1   2   3       61.39       69.20      0.88 o
   2   2   3        8.13       10.90      0.35 o
   3   2   3       11.64       14.64      0.32 o
   4   2   3        3.12        1.85      0.18 o
   5   2   3        8.60        9.30      0.54 o
   6   2   3        0.78        1.42      0.19 o
   7   2   3       22.00       20.93      0.77 o
   8   2   3        6.92        9.07      0.40 o
   9   2   3       50.20       53.35      0.95 o
  10   2   3        1.70        3.36      0.32 o
  11   2   3       53.14       49.33      1.09 o
  12   2   3        1.24        3.71      0.48 o
  13   2   3        1.20        4.65      1.18 o
  14   2   3       13.48       15.46      0.92 o
  15   2   3       15.34       17.28      1.07 o
  16   2   3        0.03        1.05      0.68 o
 -17   3   3      196.36      176.66      4.76 o
 -16   3   3      233.00      218.98      6.63 o
 -15   3   3      280.20      262.02      6.05 o
 -14   3   3      749.39      709.67     12.33 o
 -13   3   3      177.47      161.40      3.23 o
 -12   3   3      656.89      626.44      9.92 o
 -11   3   3      390.30      369.83      6.89 o
 -10   3   3      416.68      398.07      7.69 o
  -9   3   3      270.90      258.28      4.99 o
  -8   3   3      328.76      309.25      5.92 o
  -7   3   3      149.83      137.89      2.85 o
  -6   3   3      703.03      683.44      7.33 o
  -5   3   3      125.50      108.36      2.24 o
  -4   3   3     1275.64     1232.13     11.36 o
  -3   3   3      807.35      790.62      6.86 o
  -2   3   3     1770.94     1730.70     14.72 o
  -1   3   3      979.94      960.30      8.85 o
   0   3   3     2962.68     2950.70     27.99 o
   1   3   3      908.57      894.46      7.98 o
   2   3   3     1443.76     1394.54     13.27 o
   3   3   3      672.27      655.35      6.72 o
   4   3   3      764.72      739.49      7.01 o
   5   3   3      289.94      276.68      3.24 o
   6   3   3      399.34      399.57      5.50 o
   7   3   3       32.37       34.22      1.28 o
   8   3   3      881.27      857.18      8.88 o
   9   3   3       97.20       96.79      1.66 o
  10   3   3      454.87      440.69      5.35 o
  11   3   3      428.50      404.05      5.25 o
  12   3   3      543.31      512.98      8.97 o
  13   3   3      400.29      390.28      6.50 o
  14   3   3      416.90      398.12      6.64 o
  15   3   3      196.57      180.96      3.90 o
  16   3   3      396.05      396.62      7.35 o
 -16   4   3       10.40       10.24      1.08 o
 -15   4   3        1.57        1.79      0.63 o
 -14   4   3      307.95      298.62      6.82 o
 -13   4   3        6.95        7.76      0.92 o
 -12   4   3       10.33       11.46      0.91 o
 -11   4   3        6.08        7.13      0.71 o
 -10   4   3      141.22      135.79      2.38 o
  -9   4   3      223.24      222.99      3.50 o
  -8   4   3      147.31      140.78      2.28 o
  -7   4   3       86.25       90.20      1.62 o
  -6   4   3      124.50      135.03      1.82 o
  -5   4   3       58.54       54.33      0.95 o
  -4   4   3      536.15      518.47      5.23 o
  -3   4   3      622.45      605.68      6.05 o
  -2   4   3      185.76      185.85      2.23 o
  -1   4   3       28.26       27.29      0.50 o
   0   4   3       23.30       23.62      0.60 o
   1   4   3      114.32      106.58      1.40 o
   2   4   3      406.11      396.74      4.09 o
   3   4   3      277.70      263.31      3.11 o
   4   4   3       74.81       75.36      1.25 o
   5   4   3       21.32       24.45      0.61 o
   6   4   3       12.67       13.76      0.53 o
   7   4   3       12.49       12.58      0.68 o
   8   4   3        6.27        6.88      0.43 o
   9   4   3      113.20      110.94      1.67 o
  10   4   3        2.96        4.05      0.54 o
  11   4   3       19.14       19.93      1.02 o
  12   4   3        0.04        2.91      0.85 o
  13   4   3       24.76       27.01      1.18 o
  14   4   3        3.52        4.64      0.72 o
  15   4   3        3.10        3.57      0.72 o
 -15   5   3        8.22       11.32      1.15 o
 -14   5   3       57.57       53.32      1.60 o
 -13   5   3      412.55      394.51      6.20 o
 -12   5   3      218.07      209.74      3.71 o
 -11   5   3     1043.16      975.89     12.64 o
 -10   5   3      624.69      585.50      7.89 o
  -9   5   3      819.65      792.85     10.38 o
  -8   5   3      442.70      421.71      7.64 o
  -7   5   3      354.13      341.52      4.56 o
  -6   5   3      230.93      229.53      3.25 o
  -5   5   3      225.02      217.41      2.93 o
  -4   5   3        4.17        6.04      1.37 o
  -3   5   3     1057.15     1026.18     11.10 o
  -2   5   3       95.45       82.26      1.34 o
  -1   5   3      574.85      544.58      6.88 o
   0   5   3      445.44      415.25      5.13 o
   1   5   3      646.14      611.03      6.86 o
   2   5   3      319.33      301.27      3.87 o
   3   5   3      501.56      498.26      6.35 o
   4   5   3      198.00      202.51      2.77 o
   5   5   3      998.87      942.92     10.85 o
   6   5   3      222.57      214.12      2.66 o
   7   5   3      807.99      775.39      9.12 o
   8   5   3      434.71      407.75      5.81 o
   9   5   3      464.68      439.14      8.36 o
  10   5   3      103.64       95.39      2.65 o
  11   5   3      364.68      355.30      8.81 o
  12   5   3       30.55       27.06      1.21 o
  13   5   3       88.21       86.35      2.17 o
 -13   6   3       20.19       21.16      1.15 o
 -12   6   3        0.11        0.10      0.56 o
 -11   6   3       51.15       56.13      1.83 o
 -10   6   3       89.10       83.63      2.20 o
  -9   6   3        6.63        8.06      0.85 o
  -8   6   3        2.90        2.43      0.63 o
  -7   6   3        1.85        2.37      0.61 o
  -6   6   3        7.73        8.41      0.82 o
  -5   6   3        0.55        1.37      0.48 o
  -4   6   3      299.70      300.54      4.43 o
  -3   6   3       15.24       15.05      0.84 o
  -2   6   3        0.69        0.96      0.42 o
  -1   6   3      122.19      118.83      2.32 o
   0   6   3        8.23        7.95      0.61 o
   1   6   3       17.85       19.75      0.82 o
   2   6   3       58.76       58.00      1.42 o
   3   6   3      139.16      131.76      2.56 o
   4   6   3        7.24       12.33      1.40 o
   5   6   3       58.17       59.62      1.83 o
   6   6   3       30.50       27.23      1.12 o
   7   6   3       31.65       24.80      1.06 o
   8   6   3        8.41       12.44      1.89 o
   9   6   3       19.09       16.77      1.22 o
  10   6   3       42.95       45.93      1.81 o
  11   6   3       66.01       63.29      2.19 o
  12   6   3        0.58        3.19      1.12 o
 -11   7   3      227.13      230.96      6.90 o
 -10   7   3      410.15      390.45      9.15 o
  -9   7   3      163.63      165.27      3.50 o
  -8   7   3       36.77       36.20      1.44 o
  -7   7   3        1.36        2.25      0.65 o
  -6   7   3       74.25       77.28      2.43 o
  -5   7   3       29.45       26.71      1.43 o
  -4   7   3      182.54      182.19      4.21 o
  -3   7   3      193.01      183.03      3.78 o
  -2   7   3      959.45      906.34     14.43 o
  -1   7   3      456.84      420.33      9.58 o
   0   7   3      875.57      837.52     15.93 o
   1   7   3      371.36      352.24      5.71 o
   2   7   3      292.82      284.40      4.84 o
   3   7   3      155.70      150.44      3.64 o
   4   7   3      127.26      113.09      3.06 o
   5   7   3       28.19       32.08      1.43 o
   6   7   3      127.41      110.67      3.02 o
   7   7   3       24.86       22.84      1.32 o
   8   7   3      335.76      330.79      6.97 o
   9   7   3       53.38       44.68      2.93 o
  -6   8   3       39.27       43.19      2.26 o
  -5   8   3       19.83       20.01      1.87 o
  -4   8   3       24.34       25.00      2.00 o
  -3   8   3       10.30       10.11      1.12 o
  -2   8   3        4.39        5.74      0.87 o
  -1   8   3       30.18       30.07      1.62 o
   0   8   3        1.64        3.24      0.92 o
   1   8   3       26.24       29.27      1.47 o
   2   8   3        6.43        9.20      1.33 o
   3   8   3        0.00       -0.23      0.64 o
   4   8   3        5.83        4.54      0.99 o
   5   8   3        1.08        0.50      0.91 o
 -18   0   4      292.52      284.40     13.48 o
 -17   0   4      709.23      721.40     17.96 o
 -16   0   4      592.18      551.02     14.10 o
 -15   0   4      448.64      435.32     23.40 o
 -14   0   4      661.67      622.73     15.36 o
 -12   0   4       80.19       88.45     10.58 o
 -11   0   4     1602.23     1499.59     48.58 o
 -10   0   4      395.67      400.82     20.83 o
  -9   0   4      307.52      304.06      6.47 o
  -8   0   4      192.25      204.00      4.32 o
  -7   0   4       96.87       96.03      2.06 o
  -6   0   4      947.65      960.20     14.25 o
  -5   0   4      661.98      779.07     11.64 o
  -4   0   4       27.32       45.38      1.45 o
  -3   0   4    11014.28    10238.36    169.03 o
  -2   0   4     1631.20     1728.35     54.66 o
  -1   0   4     5173.03     5031.25     66.46 o
   0   0   4     4162.76     4165.48     55.56 o
   1   0   4     4289.76     4201.08     61.24 o
   2   0   4     1987.94     2049.12     27.46 o
   3   0   4       59.93       80.48      1.43 o
   4   0   4       91.98      100.42      1.77 o
   5   0   4      781.90      805.29     12.32 o
   6   0   4      224.20      248.31      4.17 o
   7   0   4      377.90      388.09      7.07 o
   8   0   4      522.27      502.65      7.82 o
   9   0   4      827.53      912.89     20.79 o
  10   0   4      285.17      306.13      5.10 o
  11   0   4     2853.76     2722.04     40.09 o
  12   0   4      591.63      600.97     10.74 o
  13   0   4      690.37      710.34     16.61 o
  14   0   4      192.90      222.23     12.37 o
  15   0   4      280.55      345.11      7.43 o
  16   0   4      135.08      180.55      5.51 o
 -18   1   4       54.29       62.30      2.57 o
 -17   1   4       21.82       22.81      1.62 o
 -16   1   4        1.88        2.22      0.85 o
 -15   1   4      253.89      241.87      5.83 o
 -14   1   4       19.83       21.99      1.50 o
 -13   1   4       36.60       40.37      1.75 o
 -12   1   4      547.72      528.11      9.27 o
 -11   1   4       50.12       56.27      2.70 o
 -10   1   4       42.02       43.15      1.25 o
  -9   1   4        5.81        6.20      0.77 o
  -8   1   4       25.98       34.76      1.59 o
  -7   1   4      432.44      449.93      4.70 o
  -6   1   4       33.28       45.29      1.00 o
  -5   1   4     1591.90     1688.31     17.56 o
  -4   1   4     1989.97     2116.49     24.16 o
  -3   1   4       94.78       95.04      1.30 o
  -2   1   4        9.86        4.70      0.31 o
  -1   1   4      166.69      172.29      1.95 o
   0   1   4       55.73       55.00      0.84 o
   1   1   4       63.07       56.94      1.04 o
   2   1   4        6.38        6.71      0.28 o
   3   1   4      269.01      283.78      3.60 o
   4   1   4     1263.20     1328.01     13.49 o
   5   1   4        8.55       12.85      0.56 o
   6   1   4      393.66      395.62      4.51 o
   7   1   4      111.78      107.12      1.47 o
   8   1   4       17.49       23.69      0.55 o
   9   1   4      204.14      187.78      2.36 o
  10   1   4       60.35       70.17      3.30 o
  11   1   4       55.46       63.03      1.16 o
  12   1   4       51.58       46.92      1.18 o
  13   1   4       25.01       35.91      2.66 o
  14   1   4       12.63       14.74      0.88 o
  15   1   4       32.73       34.55      1.23 o
  16   1   4        1.26        2.70      0.70 o
 -18   2   4      121.63      141.37      7.95 o
 -17   2   4      310.22      300.66      7.12 o
 -16   2   4       16.78       17.42      1.54 o
 -15   2   4       35.79       39.42      2.46 o
 -14   2   4      902.95      884.85     17.35 o
 -13   2   4      178.79      180.61      3.90 o
 -12   2   4      387.51      377.96      9.10 o
 -11   2   4      312.95      298.59      5.12 o
 -10   2   4      645.32      659.69     12.86 o
  -9   2   4     1052.58     1020.18     15.36 o
  -8   2   4      309.18      252.06      4.32 o
  -7   2   4      869.88      876.28     12.00 o
  -6   2   4     2152.58     2147.53     22.15 o
  -5   2   4      625.95      653.71      6.74 o
  -4   2   4      906.21      893.11      9.42 o
  -3   2   4      498.19      466.44      4.88 o
  -2   2   4      168.90      140.18      1.77 o
  -1   2   4        5.37        3.14      0.21 o
   0   2   4     2331.91     2331.93     22.02 o
   1   2   4      510.72      505.19      6.20 o
   2   2   4     1117.81     1057.93     11.86 o
   3   2   4      645.19      668.65      6.89 o
   4   2   4     1121.48     1128.54     17.70 o
   5   2   4     1059.47     1044.59     11.98 o
   6   2   4       55.93       60.39      1.96 o
   7   2   4       27.63       33.26      1.49 o
   8   2   4     3377.95     3272.82     38.57 o
   9   2   4      345.54      331.16      4.33 o
  10   2   4      992.19      955.96     10.94 o
  11   2   4      346.31      347.34      4.92 o
  12   2   4      480.60      517.97      7.52 o
  13   2   4      134.77      148.40      2.69 o
  14   2   4        1.55        2.74      0.54 o
 -17   3   4        0.81        1.92      1.11 o
 -16   3   4      153.80      176.08      7.10 o
 -15   3   4      627.07      598.33     10.75 o
 -14   3   4        6.82        9.44      1.54 o
 -13   3   4      110.61      114.68      2.90 o
 -12   3   4       94.04       90.26      2.19 o
 -11   3   4       21.42       17.01      0.97 o
 -10   3   4       77.23       83.67      2.99 o
  -9   3   4       67.69       86.68      4.46 o
  -8   3   4      254.72      274.40      4.03 o
  -7   3   4      683.05      746.33     10.72 o
  -6   3   4        9.75       14.24      0.71 o
  -5   3   4      144.40      122.44      1.79 o
  -4   3   4       91.25       96.21      2.05 o
  -3   3   4      456.30      451.75      4.67 o
  -2   3   4       88.47      103.00      1.44 o
  -1   3   4     1133.40     1259.29     14.80 o
   0   3   4       27.28       19.02      0.55 o
   1   3   4      429.56      466.30      5.16 o
   2   3   4      772.79      752.54      8.18 o
   3   3   4      304.14      310.31      3.89 o
   4   3   4      375.75      381.78      4.69 o
   5   3   4      124.31      137.25      4.75 o
   6   3   4      405.40      407.23      4.95 o
   7   3   4     3364.98     3244.24     36.07 o
   8   3   4      273.13      261.27      3.25 o
   9   3   4       38.84       38.38      0.92 o
  10   3   4      134.03      135.66      2.28 o
  11   3   4        0.09        2.70      0.86 o
  12   3   4      107.29      107.55      2.14 o
  13   3   4      260.08      306.09      6.04 o
  14   3   4      329.57      349.23      5.94 o
  15   3   4      139.84      160.31      3.24 o
 -16   4   4      392.08      377.87     10.23 o
 -15   4   4      423.16      399.00      7.71 o
 -14   4   4       23.53       24.01      1.56 o
 -13   4   4      104.93      107.27      4.15 o
 -12   4   4      199.06      206.10      3.97 o
 -11   4   4      483.50      470.96      8.29 o
 -10   4   4      289.57      284.24      5.80 o
  -9   4   4      252.53      253.55      8.17 o
  -8   4   4      622.50      690.31     24.65 o
  -7   4   4      542.56      555.68     13.35 o
  -6   4   4      300.27      283.12      4.86 o
  -5   4   4      160.42      146.44      2.72 o
  -4   4   4      310.86      301.41      4.41 o
  -3   4   4     1224.20     1171.48     14.10 o
  -2   4   4      622.14      620.77      7.75 o
  -1   4   4      997.04     1003.85     11.35 o
   0   4   4      133.44      122.48      2.87 o
   1   4   4      541.04      516.12     12.31 o
   2   4   4      506.18      493.78      6.33 o
   3   4   4      365.14      350.64      4.69 o
   4   4   4      391.98      394.70      4.52 o
   5   4   4      748.06      722.17      8.85 o
   6   4   4     1163.13     1157.82     13.08 o
   7   4   4      908.74      881.43      9.62 o
   8   4   4        4.10        5.84      0.80 o
   9   4   4      213.90      224.79      4.52 o
  10   4   4        6.78       16.47      3.88 o
  11   4   4      243.26      230.05      4.87 o
  12   4   4       86.68       75.41      2.30 o
  13   4   4      216.64      221.93      6.08 o
  14   4   4      649.19      633.05     10.06 o
 -14   5   4       15.48       16.13      1.05 o
 -13   5   4       30.56       32.87      1.28 o
 -12   5   4      200.15      184.93      3.43 o
 -11   5   4       20.77       25.62      1.46 o
 -10   5   4        0.81        1.52      0.59 o
  -9   5   4        7.14        6.57      0.77 o
  -8   5   4        2.40        1.69      0.56 o
  -7   5   4       15.07       16.33      1.04 o
  -6   5   4      124.59      130.87      5.62 o
  -5   5   4      298.00      310.32      5.00 o
  -4   5   4      906.62      900.24     11.93 o
  -3   5   4        4.86        4.99      0.45 o
  -2   5   4       27.50       32.30      0.87 o
  -1   5   4        1.64        1.90      0.36 o
   0   5   4        0.91        1.64      0.34 o
   1   5   4       30.83       30.40      0.90 o
   2   5   4       50.40       43.48      1.43 o
   3   5   4       95.02       96.71      2.88 o
   4   5   4      303.87      276.93      3.76 o
   5   5   4        2.48        3.69      0.43 o
   6   5   4        2.58        3.99      0.46 o
   7   5   4        9.31       10.24      0.65 o
   8   5   4        0.28        0.17      0.38 o
   9   5   4      107.91      110.73      2.31 o
  10   5   4       94.11      116.47      2.99 o
  11   5   4        0.37        0.68      0.64 o
  12   5   4       30.40       31.79      1.53 o
 -12   6   4      403.23      395.69      7.02 o
 -11   6   4       15.16       20.87      1.74 o
 -10   6   4       99.98       97.50      2.48 o
  -9   6   4      167.98      177.32      3.71 o
  -8   6   4      193.55      203.94      7.15 o
  -7   6   4      288.09      274.52      5.08 o
  -6   6   4      190.43      196.84      9.46 o
  -5   6   4     1439.18     1392.83     27.49 o
  -4   6   4      965.24      931.27     15.03 o
  -3   6   4       11.10       13.78      0.89 o
  -2   6   4      151.43      145.52      2.75 o
  -1   6   4      115.02      126.40      3.16 o
   0   6   4       74.58       77.09      2.38 o
   1   6   4       71.51       69.35      1.75 o
   2   6   4      190.82      224.07      8.49 o
   3   6   4     1096.49     1028.37     12.45 o
   4   6   4      748.92      682.90      9.77 o
   5   6   4      219.42      234.31      4.02 o
   6   6   4      617.85      554.68      7.76 o
   7   6   4      203.39      205.20      3.44 o
   8   6   4       84.68       78.60      2.30 o
   9   6   4      181.76      200.19      4.45 o
  10   6   4      137.03      155.89      3.76 o
 -10   7   4       13.33       13.84      2.03 o
  -9   7   4        0.17        2.32      0.82 o
  -8   7   4        0.35        2.52      0.90 o
  -7   7   4       35.47       35.51      1.66 o
  -6   7   4        2.52        3.81      0.90 o
  -5   7   4        2.35        5.18      0.86 o
  -4   7   4      193.12      194.09      4.51 o
  -3   7   4      142.25      135.53      3.13 o
  -2   7   4       23.73       23.62      1.29 o
  -1   7   4       28.03       33.46      1.60 o
   0   7   4       21.86       20.52      1.45 o
   1   7   4       18.91       21.93      1.73 o
   2   7   4       99.11       96.45      2.26 o
   3   7   4       75.45       71.52      2.33 o
   4   7   4        1.74        0.87      0.84 o
   5   7   4       16.76       17.79      0.97 o
   6   7   4       75.96       73.62      2.05 o
   7   7   4       18.08       30.92      1.47 o
  -4   8   4      153.29      153.62      5.96 o
  -3   8   4       72.42       68.39      2.44 o
  -2   8   4      300.56      279.47      5.45 o
  -1   8   4      227.00      228.63      4.72 o
   0   8   4        5.79        7.31      1.67 o
   1   8   4       39.33       40.49      1.69 o
 -17   1   5        8.24       12.44      1.16 o
 -15   1   5      207.78      205.23      6.19 o
 -14   1   5      250.02      248.29      7.08 o
 -13   1   5      237.81      236.03      5.57 o
 -12   1   5      949.54      921.13     17.83 o
 -11   1   5     1077.98     1082.78     19.36 o
 -10   1   5     1063.62     1080.03     19.30 o
  -9   1   5      527.38      530.82      7.59 o
  -8   1   5      313.79      308.88      4.04 o
  -7   1   5      335.18      336.65      5.31 o
  -6   1   5       66.63       68.36      2.44 o
  -5   1   5        1.61        4.51      0.39 o
  -4   1   5      662.72      672.84      9.35 o
  -3   1   5      748.21      749.46     10.90 o
  -2   1   5     1063.24     1050.43      9.63 o
  -1   1   5     1781.43     1809.09     17.22 o
   0   1   5     1805.25     1783.62     17.79 o
   1   1   5     1281.55     1285.10     12.89 o
   2   1   5      746.34      741.80      8.46 o
   3   1   5      293.78      283.94      3.33 o
   4   1   5      350.19      351.89      4.58 o
   5   1   5      185.57      188.76      3.25 o
   6   1   5      319.32      321.54      4.55 o
   7   1   5      427.79      446.28     11.32 o
   8   1   5      579.17      594.41     12.10 o
   9   1   5      591.74      601.53      8.28 o
  10   1   5      458.02      438.64      7.51 o
  11   1   5      390.76      377.41      6.64 o
  12   1   5      248.16      253.98      5.40 o
  13   1   5      180.13      187.19      5.94 o
  14   1   5      185.79      188.39      7.24 o
  15   1   5       92.01       89.24      3.12 o
 -17   2   5       26.68       29.60      1.84 o
 -16   2   5       88.38       89.39      3.13 o
 -15   2   5       47.92       45.28      2.05 o
 -14   2   5       19.72       20.22      1.58 o
 -13   2   5       39.50       41.78      1.84 o
 -12   2   5       16.16       21.09      1.19 o
 -11   2   5       35.26       42.54      2.63 o
 -10   2   5      178.30      175.42      3.37 o
  -9   2   5      347.33      342.85      5.77 o
  -8   2   5       74.90       73.80      1.62 o
  -7   2   5      116.04      125.64      2.32 o
  -6   2   5        0.66        4.51      0.49 o
  -5   2   5      210.54      217.57      2.80 o
  -4   2   5      585.44      605.41      6.64 o
  -3   2   5      188.31      180.90      2.15 o
  -2   2   5      475.68      507.73      5.29 o
  -1   2   5        2.81        6.17      0.37 o
   0   2   5       21.75       21.33      1.24 o
   1   2   5      327.79      335.05      5.45 o
   2   2   5      291.53      294.60      3.94 o
   3   2   5      255.27      252.34      3.47 o
   4   2   5       83.15       89.88      1.57 o
   5   2   5       29.53       35.25      0.95 o
   6   2   5      151.14      161.81      4.36 o
   7   2   5        4.80       12.03      3.25 o
   8   2   5      159.16      155.51      2.60 o
   9   2   5       20.11       22.16      0.83 o
  10   2   5       23.80       25.72      1.21 o
  11   2   5        0.14        1.02      0.71 o
  12   2   5        0.60        1.84      0.85 o
  13   2   5        5.59        6.44      1.21 o
  14   2   5        0.05        1.28      0.77 o
 -16   3   5       98.59      116.12      5.45 o
 -15   3   5      380.30      381.28      8.57 o
 -14   3   5      309.53      306.17      6.15 o
 -13   3   5      242.48      243.46      5.34 o
 -12   3   5      247.53      240.03      4.50 o
 -11   3   5      251.76      251.86      5.44 o
 -10   3   5      150.54      144.77      3.22 o
  -9   3   5      332.42      331.31      5.63 o
  -8   3   5       84.28       95.26      4.97 o
  -7   3   5      468.31      472.29      6.47 o
  -6   3   5      290.96      290.87      3.72 o
  -5   3   5      477.15      474.45      6.11 o
  -4   3   5      515.25      509.98      6.09 o
  -3   3   5     1113.67     1098.93     12.45 o
  -2   3   5      572.07      538.86      7.68 o
  -1   3   5      841.75      798.03     11.05 o
   0   3   5      856.48      840.10     13.80 o
   1   3   5      710.26      678.81      8.44 o
   2   3   5      445.16      433.48      5.29 o
   3   3   5      429.07      422.72      5.20 o
   4   3   5      180.28      189.78      4.30 o
   5   3   5      612.65      612.63      7.82 o
   6   3   5      100.00      105.85      3.81 o
   7   3   5      217.04      213.84      3.20 o
   8   3   5      425.26      419.66      6.04 o
   9   3   5      233.58      225.89      8.04 o
  10   3   5      317.12      306.21      8.33 o
  11   3   5      298.05      295.02      6.18 o
  12   3   5      261.79      254.28      6.85 o
  13   3   5      386.89      379.23      7.66 o
 -15   4   5      118.68      117.50      2.87 o
 -14   4   5        1.42        3.18      0.79 o
 -13   4   5      151.11      150.36      3.28 o
 -12   4   5       55.21       58.57      1.83 o
 -11   4   5       13.08       12.45      0.95 o
 -10   4   5       11.58       12.79      0.84 o
  -9   4   5      107.94      106.03      2.57 o
  -8   4   5       65.75       70.56      2.82 o
  -7   4   5       70.76       71.07      1.88 o
  -6   4   5      220.86      234.94      3.97 o
  -5   4   5       46.56       50.65      1.18 o
  -4   4   5        0.22        1.10      0.38 o
  -3   4   5       38.81       37.75      1.13 o
  -2   4   5        2.94        4.11      0.60 o
  -1   4   5       90.45       93.59      1.79 o
   0   4   5       13.74       14.41      0.69 o
   1   4   5        6.38        6.45      0.52 o
   2   4   5       37.14       33.52      0.94 o
   3   4   5        8.43        9.21      0.75 o
   4   4   5        1.24        3.48      0.79 o
   5   4   5       45.21       43.87      1.17 o
   6   4   5        2.47        5.10      0.87 o
   7   4   5       98.80       96.72      2.16 o
   8   4   5       19.46       18.73      1.07 o
   9   4   5        0.44        1.80      0.56 o
  10   4   5       75.56       76.80      3.31 o
  11   4   5       14.17       12.08      1.25 o
  12   4   5       16.43       19.51      3.13 o
 -13   5   5       23.91       27.86      1.37 o
 -12   5   5       15.36       21.32      1.78 o
 -11   5   5       42.55       65.15      4.02 o
 -10   5   5      123.51      136.54      4.85 o
  -9   5   5      329.20      357.84      8.54 o
  -8   5   5      720.78      721.58     19.93 o
  -7   5   5      528.32      529.58      8.76 o
  -6   5   5     1847.96     1811.66     27.12 o
  -5   5   5      542.96      525.36      8.79 o
  -4   5   5      375.24      376.12      6.57 o
  -3   5   5      246.41      239.17      4.08 o
  -2   5   5       28.57       27.57      1.08 o
  -1   5   5        3.02        5.33      0.58 o
   0   5   5        3.00        3.95      0.71 o
   1   5   5       12.20       17.76      3.48 o
   2   5   5      449.89      427.72      7.41 o
   3   5   5      306.43      328.69     14.27 o
   4   5   5      828.47      802.09     10.06 o
   5   5   5      973.82      930.69     13.33 o
   6   5   5      741.77      727.70     10.80 o
   7   5   5      395.75      382.09      6.19 o
   8   5   5      450.30      457.85      7.32 o
   9   5   5      115.75      111.76      2.78 o
  10   5   5       56.06       57.20      2.19 o
  11   5   5      115.00      107.88      5.00 o
 -11   6   5       25.59       30.22      1.48 o
 -10   6   5       18.36       21.94      1.34 o
  -9   6   5        6.71        9.06      0.95 o
  -8   6   5        0.61        1.86      0.65 o
  -7   6   5       42.22       43.47      1.82 o
  -6   6   5        7.65       10.45      1.11 o
  -5   6   5        4.75        6.56      0.99 o
  -4   6   5      225.22      225.77      4.46 o
  -3   6   5        9.48       11.62      0.99 o
  -2   6   5        1.04        2.02      0.63 o
  -1   6   5        7.19        7.62      0.95 o
   0   6   5       14.82       15.26      0.95 o
   1   6   5       12.46       20.76      3.13 o
   2   6   5       23.19       24.96      1.15 o
   3   6   5       77.19       69.98      1.68 o
   4   6   5       16.42       17.05      1.13 o
   5   6   5       39.13       35.34      1.46 o
   6   6   5        4.64        7.09      1.00 o
   7   6   5        1.84        2.56      0.67 o
   8   6   5       33.94       34.62      1.58 o
  -8   7   5       72.22       78.15      6.21 o
  -7   7   5      166.61      162.77      4.13 o
  -6   7   5      230.25      223.68      5.14 o
  -5   7   5      565.58      550.16     12.09 o
  -4   7   5      160.41      164.06      4.13 o
  -3   7   5      254.29      259.17      5.95 o
  -2   7   5      191.95      189.11      4.02 o
  -1   7   5      117.20      117.09      3.24 o
   0   7   5      178.18      173.60      4.19 o
   1   7   5      182.47      181.01      3.94 o
   2   7   5      167.11      183.81      6.39 o
   3   7   5      308.50      288.07      5.05 o
   4   7   5      112.11      103.13      3.09 o
   5   7   5      319.65      323.71      7.83 o
 -16   0   6      134.82      123.21      4.65 o
 -15   0   6      122.17      112.69      5.24 o
 -14   0   6     1299.37     1180.63     27.97 o
 -13   0   6      252.08      241.30      7.17 o
 -12   0   6      346.96      351.83      9.53 o
 -11   0   6      308.25      313.47     22.39 o
 -10   0   6      272.23      264.28      7.33 o
  -9   0   6      137.15      127.46      3.33 o
  -8   0   6        5.07        6.40      0.59 o
  -7   0   6       35.71       33.99      1.42 o
  -6   0   6     4024.19     3888.52     47.46 o
  -5   0   6        1.86        3.34      0.43 o
  -4   0   6      563.92      534.80      7.50 o
  -3   0   6      633.04      628.95      8.23 o
  -2   0   6     1003.95      961.05     13.20 o
  -1   0   6      421.73      391.02      5.74 o
   0   0   6      360.31      353.34      5.84 o
   1   0   6      423.47      417.63      7.68 o
   2   0   6     2999.90     2944.40     77.37 o
   3   0   6       19.96       17.90      1.39 o
   4   0   6      964.72      963.18     23.46 o
   5   0   6      279.35      295.16      6.68 o
   6   0   6      348.01      344.56      7.67 o
   7   0   6       13.96       14.18      1.27 o
   8   0   6     1194.09     1164.54     33.47 o
   9   0   6        8.58        7.45      1.26 o
  10   0   6      123.14      131.60      4.88 o
  11   0   6      109.48      114.73     11.14 o
  12   0   6      362.98      347.67     10.30 o
  13   0   6      187.26      201.77      6.85 o
 -16   1   6        8.02        8.08      1.02 o
 -15   1   6       90.61       86.99      2.64 o
 -14   1   6       18.29       16.27      1.28 o
 -13   1   6        5.14        4.86      0.90 o
 -12   1   6       37.02       38.66      1.80 o
 -11   1   6       35.04       35.86      2.05 o
 -10   1   6        8.76       14.87      0.91 o
  -9   1   6       26.36       28.32      0.98 o
  -8   1   6       23.34       27.07      0.79 o
  -7   1   6      338.70      372.11      4.30 o
  -6   1   6      189.69      195.41      2.27 o
  -5   1   6      680.53      702.03      6.62 o
  -4   1   6       80.25       81.42      1.12 o
  -3   1   6       86.08       84.45      1.17 o
  -2   1   6        0.74        0.71      0.21 o
  -1   1   6        0.01        0.29      0.26 o
   0   1   6       45.99       45.21      0.92 o
   1   1   6      716.03      736.74      9.09 o
   2   1   6       43.19       39.79      1.33 o
   3   1   6       24.01       23.64      1.00 o
   4   1   6        1.38        1.86      0.43 o
   5   1   6        1.43        2.09      0.51 o
   6   1   6        0.96        1.07      0.56 o
   7   1   6        6.60        7.85      0.79 o
   8   1   6       26.54       29.31      1.30 o
   9   1   6      295.88      283.84      5.32 o
  10   1   6        1.68        1.71      0.67 o
  11   1   6       12.22       14.20      1.11 o
  12   1   6        8.48       12.45      1.07 o
  13   1   6        3.80        3.99      1.07 o
 -16   2   6        1.26        3.98      1.17 o
 -15   2   6       41.82       37.57      1.93 o
 -14   2   6       22.48       23.77      1.54 o
 -13   2   6      198.37      189.60      4.93 o
 -12   2   6      277.97      258.67      6.57 o
 -11   2   6      292.54      272.21      4.96 o
 -10   2   6      547.84      512.28      7.61 o
  -9   2   6     1530.78     1500.04     20.44 o
  -8   2   6      248.09      232.04      3.60 o
  -7   2   6      734.38      703.11      8.70 o
  -6   2   6      161.18      140.90      2.19 o
  -5   2   6      484.04      483.52      6.08 o
  -4   2   6      128.06      130.64      1.73 o
  -3   2   6     1558.63     1580.15     17.66 o
  -2   2   6       43.35       41.78      1.00 o
  -1   2   6      210.39      190.49      2.64 o
   0   2   6       92.37       92.10      1.64 o
   1   2   6      364.81      331.50      4.46 o
   2   2   6      135.87      122.80      2.20 o
   3   2   6      287.84      269.90      4.11 o
   4   2   6      376.41      359.96      5.74 o
   5   2   6     4243.57     4042.89     55.40 o
   6   2   6      201.39      189.32      3.48 o
   7   2   6      657.25      634.79     10.51 o
   8   2   6      272.42      263.40      4.98 o
   9   2   6      243.22      228.85      4.55 o
  10   2   6       26.44       25.21      1.31 o
  11   2   6       20.97       17.23      1.23 o
  12   2   6       42.27       40.43      1.84 o
  13   2   6      674.97      685.27     18.68 o
 -15   3   6       19.65       28.54      3.10 o
 -14   3   6       14.96       24.68      1.44 o
 -13   3   6        6.60        5.80      0.77 o
 -12   3   6        1.72        2.94      1.01 o
 -11   3   6       23.40       27.67      1.16 o
 -10   3   6       59.97       65.98      1.68 o
  -9   3   6      157.82      173.36      4.59 o
  -8   3   6      100.40      107.97      2.81 o
  -7   3   6        0.17        0.43      0.49 o
  -6   3   6       19.20       22.43      0.82 o
  -5   3   6        4.39        4.96      0.63 o
  -4   3   6      351.10      371.92      5.00 o
  -3   3   6       10.01       11.38      0.67 o
  -2   3   6      203.46      209.66      3.46 o
  -1   3   6        0.46        0.76      0.36 o
   0   3   6        5.01        6.40      0.48 o
   1   3   6       11.89       14.68      0.79 o
   2   3   6        7.18        6.61      0.49 o
   3   3   6        8.02       10.26      0.65 o
   4   3   6      892.42      891.07     12.00 o
   5   3   6       54.61       61.68      3.18 o
   6   3   6      719.15      694.56     10.40 o
   7   3   6       26.02       23.16      1.07 o
   8   3   6       83.81       82.81      2.23 o
   9   3   6       12.93       17.18      1.21 o
  10   3   6        0.46        0.96      0.69 o
  11   3   6       58.64       56.30      2.57 o
  12   3   6      474.18      503.39     11.44 o
 -14   4   6      463.77      450.47      8.69 o
 -13   4   6      143.83      136.47      3.66 o
 -12   4   6      133.15      133.29      5.24 o
 -11   4   6      149.88      146.77      4.47 o
 -10   4   6      109.29      110.15      2.70 o
  -9   4   6        5.88        6.10      0.77 o
  -8   4   6      120.63      117.91      2.75 o
  -7   4   6      226.92      221.38      4.29 o
  -6   4   6      920.10      882.08     12.53 o
  -5   4   6      169.00      152.83      2.70 o
  -4   4   6      502.14      480.44      7.32 o
  -3   4   6      115.77      104.85      2.25 o
  -2   4   6      635.67      611.99      8.30 o
  -1   4   6      556.29      559.11      7.65 o
   0   4   6      492.28      471.74      6.20 o
   1   4   6      423.46      420.89      5.95 o
   2   4   6      764.51      730.28      9.12 o
   3   4   6      272.72      267.81      3.85 o
   4   4   6      202.48      192.57      3.64 o
   5   4   6      100.41      108.60      2.61 o
   6   4   6      224.96      210.29      4.23 o
   7   4   6       94.03       82.41      2.30 o
   8   4   6      455.01      434.06      6.89 o
   9   4   6      278.10      260.38      5.64 o
  10   4   6      444.14      436.85     10.13 o
 -12   5   6        0.06        0.47      0.65 o
 -11   5   6        0.61       -0.01      0.61 o
 -10   5   6        4.50        7.88      0.93 o
  -9   5   6        6.39        5.83      0.85 o
  -8   5   6        0.35        0.80      0.62 o
  -7   5   6      386.05      387.50      6.83 o
  -6   5   6       45.18       45.37      1.88 o
  -5   5   6      275.78      269.02      5.68 o
  -4   5   6        4.16        5.17      0.65 o
  -3   5   6       12.25       14.00      1.60 o
  -2   5   6        8.12       10.22      1.10 o
  -1   5   6        3.39        4.35      0.65 o
   0   5   6        3.65        3.53      0.54 o
   1   5   6      198.20      191.98      3.25 o
   2   5   6        7.95        9.32      0.70 o
   3   5   6       19.56       19.73      0.95 o
   4   5   6       10.85       11.40      0.85 o
   5   5   6        7.65        7.45      0.82 o
   6   5   6        8.45        9.45      0.89 o
   7   5   6       48.30       57.03      1.91 o
   8   5   6        0.46        1.39      0.71 o
   9   5   6      108.58      108.97      3.25 o
  -9   6   6      161.20      163.02      3.72 o
  -8   6   6      391.56      371.57      7.62 o
  -7   6   6      189.73      191.78      4.59 o
  -6   6   6       53.11       59.98      2.27 o
  -5   6   6      319.69      307.77      6.48 o
  -4   6   6      389.60      378.89      7.59 o
  -3   6   6      236.75      230.16      4.64 o
  -2   6   6      266.00      242.73      4.80 o
  -1   6   6      383.73      372.39      6.61 o
   0   6   6      544.72      505.61      7.89 o
   1   6   6      197.58      191.51      3.65 o
   2   6   6        3.72        7.10      0.91 o
   3   6   6      255.69      236.03      3.98 o
   4   6   6       78.91       76.84      1.90 o
   5   6   6       89.30       89.08      2.20 o
   6   6   6      168.00      156.89      4.10 o
  -3   7   6        2.80        4.40      1.12 o
  -2   7   6       20.29       23.87      1.47 o
  -1   7   6        0.03        0.26      0.74 o
   0   7   6        4.83        4.43      1.39 o
 -15   1   7      276.99      280.40      5.96 o
 -14   1   7      160.91      160.12      3.90 o
 -13   1   7       52.46       60.97      2.14 o
 -12   1   7       31.90       49.49      1.84 o
 -11   1   7       57.17       87.99      2.21 o
 -10   1   7      255.28      292.53      5.13 o
  -9   1   7      200.06      259.25      3.67 o
  -8   1   7      327.95      410.59      5.28 o
  -7   1   7     1283.24     1291.74     12.00 o
  -6   1   7      947.29      963.39      8.69 o
  -5   1   7      493.07      511.89      4.85 o
  -4   1   7      699.99      717.10      7.43 o
  -3   1   7      237.84      238.10      2.96 o
  -2   1   7       70.28       72.52      1.43 o
  -1   1   7       15.01       34.95      1.24 o
   0   1   7       35.48       82.14     10.63 o
   1   1   7      219.50      244.45      4.16 o
   2   1   7      308.06      366.47      5.83 o
   3   1   7      527.55      601.66      9.08 o
   4   1   7     1063.01     1051.93     16.64 o
   5   1   7      757.36      729.77     11.92 o
   6   1   7      611.99      606.83     10.14 o
   7   1   7      353.13      351.82      6.38 o
   8   1   7      230.12      227.21      4.55 o
   9   1   7       77.29       76.16      2.50 o
  10   1   7       64.11       75.79      2.56 o
  11   1   7       78.24       98.42      3.06 o
 -14   2   7       96.15       97.13      2.87 o
 -13   2   7       60.38       60.94      2.17 o
 -12   2   7       27.76       30.65      1.53 o
 -11   2   7       18.73       22.46      1.24 o
 -10   2   7        5.23        8.75      0.75 o
  -9   2   7       40.98       44.64      1.26 o
  -8   2   7      147.00      156.18      2.70 o
  -7   2   7       96.53      120.40      2.37 o
  -6   2   7       25.35       29.03      0.98 o
  -5   2   7        0.83        5.70      0.52 o
  -4   2   7       91.39       93.27      1.54 o
  -3   2   7      112.09      119.92      2.20 o
  -2   2   7       77.33       94.50      1.64 o
  -1   2   7        6.26       19.09      0.99 o
   0   2   7        6.97       14.42      1.18 o
   1   2   7       42.27       43.99      1.35 o
   2   2   7       14.17       19.43      0.94 o
   3   2   7      162.27      181.69      3.39 o
   4   2   7        6.21       17.22      1.06 o
   5   2   7        3.35        6.08      0.74 o
   6   2   7       22.35       22.23      1.22 o
   7   2   7       32.91       34.37      1.45 o
   8   2   7       28.38       32.78      1.47 o
   9   2   7        2.78        9.40      1.01 o
  10   2   7        2.08        9.16      1.01 o
 -13   3   7      203.58      213.69      5.57 o
 -12   3   7      225.74      230.41      5.07 o
 -11   3   7      117.37      121.33      2.88 o
 -10   3   7      177.62      168.37      3.58 o
  -9   3   7      118.32      147.15      3.61 o
  -8   3   7       69.18       74.84      2.05 o
  -7   3   7      187.27      197.44      3.57 o
  -6   3   7      199.78      230.78      3.71 o
  -5   3   7      212.91      238.59      3.81 o
  -4   3   7      302.32      325.92      5.70 o
  -3   3   7      642.15      651.75      9.52 o
  -2   3   7      421.09      434.37      5.74 o
  -1   3   7      530.90      567.40      6.92 o
   0   3   7      456.76      466.19      5.82 o
   1   3   7      422.54      420.81      6.12 o
   2   3   7      402.63      417.14      6.11 o
   3   3   7      153.91      160.29      2.89 o
   4   3   7       96.62       98.09      2.09 o
   5   3   7      317.58      309.21      5.27 o
   6   3   7       31.52       41.92      1.46 o
   7   3   7      166.57      164.28      3.31 o
   8   3   7      129.23      137.90      3.27 o
   9   3   7      211.56      212.22      4.47 o
  10   3   7      254.24      253.57     11.36 o
 -12   4   7        1.14       10.53      1.36 o
 -11   4   7       39.34       44.69      1.94 o
 -10   4   7       72.03       73.46      2.47 o
  -9   4   7        1.02        5.09      0.76 o
  -8   4   7      186.01      213.04      4.31 o
  -7   4   7        3.06       10.90      1.13 o
  -6   4   7       56.75       72.15      1.87 o
  -5   4   7      122.38      124.47      2.62 o
  -4   4   7       83.71       91.60      2.16 o
  -3   4   7      282.72      279.41      4.74 o
  -2   4   7       77.06       85.83      2.22 o
  -1   4   7        2.65       32.31      3.12 o
   0   4   7      121.37      125.05      2.37 o
   1   4   7       83.08       85.86      2.07 o
   2   4   7      207.13      202.97      3.70 o
   3   4   7       85.79       83.98      2.08 o
   4   4   7      125.91      149.20      3.04 o
   5   4   7       38.63       37.08      1.37 o
   6   4   7       19.31       21.11      1.08 o
   7   4   7      101.82       98.58      2.41 o
   8   4   7       83.06       80.15      2.17 o
 -10   5   7      267.71      282.60      5.51 o
  -9   5   7      525.34      542.59      9.24 o
  -8   5   7      146.96      149.81      3.47 o
  -7   5   7       27.32       34.08      1.68 o
  -6   5   7      177.85      203.66      4.72 o
  -5   5   7       22.39       39.31      1.75 o
  -4   5   7       63.38       81.84      2.42 o
  -3   5   7      115.29      142.51      3.36 o
  -2   5   7      264.17      275.63      4.80 o
  -1   5   7      439.97      439.80      7.58 o
   0   5   7      284.36      265.83      4.68 o
   1   5   7      223.35      226.50      3.56 o
   2   5   7      359.16      363.10      5.61 o
   3   5   7       83.58       84.92      2.01 o
   4   5   7       96.68      104.96      2.32 o
   5   5   7      128.66      169.64      3.48 o
   6   5   7      180.32      185.94      3.76 o
  -5   6   7       21.80       25.91      1.71 o
  -4   6   7       43.16       45.46      1.97 o
  -3   6   7       12.63       16.22      1.43 o
  -2   6   7        4.77        7.34      1.08 o
  -1   6   7        0.25        3.65      0.99 o
   0   6   7       43.12       44.28      1.55 o
   1   6   7        0.11        1.77      0.64 o
 -13   0   8       89.72       89.54      3.86 o
 -12   0   8       29.95       22.83      1.58 o
 -11   0   8       43.17       47.50      2.05 o
 -10   0   8       60.12       47.84      2.06 o
  -9   0   8      861.43      825.16     14.22 o
  -8   0   8       95.25       91.74      2.25 o
  -7   0   8       53.64       61.30      1.73 o
  -6   0   8      584.16      564.24      7.64 o
  -5   0   8      390.30      396.52      6.53 o
  -4   0   8      459.15      438.31      7.15 o
  -3   0   8      518.48      515.09      8.42 o
  -2   0   8      665.69      622.56     13.05 o
  -1   0   8     1307.28     1231.38     23.16 o
   0   0   8       11.28       10.34      1.49 o
   1   0   8      316.86      298.67      8.96 o
   2   0   8      234.75      219.16      7.07 o
   3   0   8      121.19      114.40      4.47 o
   4   0   8       85.33       78.23      3.61 o
   5   0   8      436.26      448.25     12.81 o
   6   0   8        3.51        2.41      1.17 o
   7   0   8       20.88       23.38      2.19 o
   8   0   8      279.68      254.90      8.24 o
   9   0   8      251.25      239.33      7.93 o
 -13   1   8        0.06        0.08      0.58 o
 -12   1   8       51.98       45.88      1.67 o
 -11   1   8       48.92       47.64      1.48 o
 -10   1   8       69.46       65.13      1.59 o
  -9   1   8       13.81       14.68      0.87 o
  -8   1   8      224.62      219.33      3.05 o
  -7   1   8       99.10      107.51      1.58 o
  -6   1   8       22.56       22.99      0.86 o
  -5   1   8        0.40        0.11      0.35 o
  -4   1   8       96.47       93.68      2.07 o
  -3   1   8        6.37        7.56      0.65 o
  -2   1   8        0.18       -0.12      0.36 o
  -1   1   8       26.12       28.80      1.05 o
   0   1   8       40.98       42.45      1.35 o
   1   1   8      129.01      123.55      2.57 o
   2   1   8       27.87       31.44      1.21 o
   3   1   8      255.20      249.22      4.83 o
   4   1   8        0.58        0.28      0.57 o
   5   1   8       11.06       13.04      1.22 o
   6   1   8      144.39      138.91      3.75 o
   7   1   8       20.46       24.30      1.53 o
   8   1   8       36.72       36.96      2.28 o
 -12   2   8      249.53      238.42      5.22 o
 -11   2   8        4.94        5.68      0.94 o
 -10   2   8      189.01      186.41      4.23 o
  -9   2   8      183.47      167.55      2.98 o
  -8   2   8      616.96      606.75      7.77 o
  -7   2   8      542.14      518.09      7.72 o
  -6   2   8      840.97      814.73     11.65 o
  -5   2   8       82.73       76.93      1.77 o
  -4   2   8       70.09       69.27      1.63 o
  -3   2   8      147.24      137.11      2.72 o
  -2   2   8       75.75       73.36      1.71 o
  -1   2   8       32.83       29.64      1.08 o
   0   2   8      185.78      184.70      3.21 o
   1   2   8      311.43      293.00      4.60 o
   2   2   8     1344.44     1284.62     18.44 o
   3   2   8        2.37        3.81      0.91 o
   4   2   8      132.71      126.22      2.76 o
   5   2   8      504.61      472.36      8.30 o
   6   2   8      225.95      206.91      4.34 o
   7   2   8      262.53      251.01      5.03 o
   8   2   8      230.45      228.00      4.76 o
 -11   3   8       61.12       63.32      2.28 o
 -10   3   8       67.45       71.31      2.17 o
  -9   3   8       42.10       45.46      1.91 o
  -8   3   8       81.45       79.87      2.28 o
  -7   3   8       46.26       43.04      1.46 o
  -6   3   8        1.08        1.13      0.57 o
  -5   3   8      143.37      144.16      2.72 o
  -4   3   8       57.85       55.42      1.59 o
  -3   3   8        0.42        1.25      0.64 o
  -2   3   8        1.19        1.06      0.55 o
  -1   3   8        0.97        0.89      0.46 o
   0   3   8        1.90        2.16      0.54 o
   1   3   8       36.45       37.28      1.39 o
   2   3   8      207.91      204.17      3.56 o
   3   3   8      680.18      655.76      9.24 o
   4   3   8      232.70      227.79      3.91 o
   5   3   8       10.14       11.04      0.93 o
   6   3   8       11.95       13.08      1.05 o
   7   3   8       39.25       39.89      3.79 o
  -9   4   8      308.07      312.84      5.94 o
  -8   4   8        1.77        2.18      0.76 o
  -7   4   8       41.60       43.73      1.55 o
  -6   4   8       39.24       33.40      1.47 o
  -5   4   8      195.48      189.35      3.97 o
  -4   4   8      308.37      292.18      5.04 o
  -3   4   8      216.92      204.67      3.59 o
  -2   4   8      352.76      331.62      6.14 o
  -1   4   8      482.35      471.61      7.60 o
   0   4   8      136.05      122.08      3.00 o
   1   4   8      147.50      148.06      3.06 o
   2   4   8       10.95       12.11      1.01 o
   3   4   8      475.69      468.65      7.49 o
   4   4   8      323.89      307.31      5.33 o
   5   4   8      184.44      172.24      8.47 o
  -5   5   8        1.23        1.57      0.82 o
  -4   5   8        2.92        3.34      0.82 o
  -3   5   8        0.01        1.07      0.61 o
  -2   5   8        5.30        6.09      0.81 o
  -1   5   8       50.03       50.23      1.88 o
   0   5   8       35.25       33.75      1.43 o
 -10   1   9      442.22      446.67      8.44 o
  -9   1   9      155.98      166.98      3.93 o
  -8   1   9       28.41       37.17      1.67 o
  -7   1   9      176.51      182.22      3.44 o
  -6   1   9       52.88       94.82      3.24 o
  -5   1   9       46.25       69.71      1.69 o
  -4   1   9      124.66      157.12      3.04 o
  -3   1   9      257.70      288.04      4.88 o
  -2   1   9      442.79      444.97      6.53 o
  -1   1   9      367.47      378.65      5.74 o
   0   1   9      329.37      329.01      5.64 o
   1   1   9      497.13      498.30      9.97 o
   2   1   9      121.77      138.30      3.73 o
   3   1   9       68.62       66.58      2.44 o
   4   1   9       74.02       84.61      3.15 o
   5   1   9       70.75      104.93      3.23 o
  -9   2   9      112.20      117.74      2.92 o
  -8   2   9        0.19        4.17      0.67 o
  -7   2   9        0.25       22.13      1.95 o
  -6   2   9        1.25       22.80      1.71 o
  -5   2   9       77.93       70.86      2.11 o
  -4   2   9       88.12       86.92      2.35 o
  -3   2   9       81.44       86.12      2.38 o
  -2   2   9       14.80       27.50      1.14 o
  -1   2   9        8.56       16.33      0.98 o
   0   2   9        3.58       10.53      1.17 o
   1   2   9      161.34      160.13      3.02 o
   2   2   9      174.47      178.56      3.30 o
   3   2   9       26.19       30.16      1.23 o
   4   2   9       24.21       39.73      1.68 o
  -7   3   9       99.83      123.44      7.58 o
  -6   3   9      225.40      223.82      4.78 o
  -5   3   9      114.75      126.86      3.10 o
  -4   3   9      227.43      244.99      4.89 o
  -3   3   9      255.42      275.95      5.90 o
  -2   3   9      301.85      314.57      6.54 o
  -1   3   9      250.11      254.83      4.67 o
   0   3   9      203.59      196.67      3.55 o
   1   3   9      143.70      154.89      2.99 o
   2   3   9      309.76      295.91     12.48 o
 
